# Supplementary material for: (E)-2-(2-Chloro-3,3,3-trifluoro­prop-1-en­yl)-N-(2,4-dimethyl­phen­yl)-3,3-dimethyl­cyclo­propane-1-carboxamide
Source: Acta Crystallogr Sect E Struct Rep Online. 2009 Jun 6;65(Pt 7):o1479. doi: 10.1107/S1600536809019813 (PMC2969339; doi:10.1107/S1600536809019813)
Supplement: Supplementary file 1 [file e-65-o1479-sup1.cif]

##############################################################################
###                                                                        ###
###        Electronic paper (Acta Crystallographica Section E)             ###
###                                                                        ###
##############################################################################
#                                                                            #
# This CIF contains the data in a paper accepted for publication in Acta     #
# Crystallographica Section E. It conforms to the requirements of Notes      #
# for Authors for Section E, and has been peer reviewed under the auspices   #
# of the IUCr Commission on Journals.                                        #
#                                                                            #
# Full details of the Crystallographic Information File format               #
# are given in the paper "The Crystallographic Information File (CIF):       #
# a New Standard Archive File for Crystallography" by S. R. Hall, F. H.      #
# Allen and I. D. Brown [Acta Cryst. (1991), A47, 655-685].                  #
#                                                                            #
# The current version of the core CIF dictionary is obtainable from          #
# ftp://ftp.iucr.org/pub/cif_core.dic. The current version number is 2.4.    #
#                                                                            #
# Software is freely available for graphical display of the structure(s) in  #
# this CIF.  For information consult the CIF home page http://www.iucr.org/  #
# cif/home.html                                                              #
#                                                                            #
# This file may be used for bona fide research purposes within the           #
# scientific community so long as proper attribution is given to the journal # 
# article from which it was obtained.                                        #
#                                                                            #
##############################################################################
                                             
data_I
_audit_creation_method     SHELXL-97
_chemical_name_systematic
;
(<i>E</i>)-2-(2-Chloro-3,3,3-trifluoroprop-1-enyl)-<i>N</i>-(2,4-
dimethylphenyl)-3,3-dimethylcyclopropane-1-carboxamide
;
_chemical_name_common     ?
_chemical_formula_moiety     'C17 H19 Cl F3 N O'
_chemical_formula_sum     'C17 H19 Cl F3 N O'
_chemical_formula_iupac     'C17 H19 Cl F3 N O'
_chemical_formula_weight     345.78
_chemical_melting_point     ?
_chemical_melting_point_gt     366
_chemical_melting_point_lt     368
_symmetry_cell_setting     Triclinic
_symmetry_space_group_name_H-M     'P -1'
loop_
    _symmetry_equiv_pos_as_xyz
    'x, y, z'
    '-x, -y, -z'
_cell_length_a     8.8497(18)
_cell_length_b     12.686(3)
_cell_length_c     23.891(5)
_cell_angle_alpha     98.11(3)
_cell_angle_beta     94.51(3)
_cell_angle_gamma     97.60(3)
_cell_volume     2619.1(9)
_cell_formula_units_Z     6
_cell_measurement_reflns_used     6424
_cell_measurement_theta_min     1.732
_cell_measurement_theta_max     27.476
_cell_measurement_temperature     113(2)
_exptl_crystal_description     rod
_exptl_crystal_colour     colorless
_exptl_crystal_size_max     0.40
_exptl_crystal_size_mid     0.12
_exptl_crystal_size_min     0.10
_exptl_crystal_density_diffrn     1.315
_exptl_crystal_density_meas     ?
_exptl_crystal_density_method     'not measured'
_exptl_crystal_F_000     1080
_exptl_absorpt_coefficient_mu     0.250
_exptl_absorpt_correction_type     multi-scan
_exptl_absorpt_process_details     '(CrystalClear; Rigaku/MSC, 2005)'
_exptl_absorpt_correction_T_min     0.9066
_exptl_absorpt_correction_T_max     0.9754
_exptl_special_details
;
;
_diffrn_ambient_temperature     113(2)
_diffrn_radiation_type     MoK\a
_diffrn_radiation_wavelength     0.71073
_diffrn_radiation_source     'rotating anode'
_diffrn_radiation_monochromator     confocal
_diffrn_measurement_device_type     'Rigaku Saturn CCD area-detector'
_diffrn_measurement_method     '\w and \f'
_diffrn_detector_area_resol_mean     7.31
_diffrn_reflns_number     19478
_diffrn_reflns_av_R_equivalents     0.0361
_diffrn_reflns_av_sigmaI/netI     0.0570
_diffrn_reflns_theta_min     1.73
_diffrn_reflns_theta_max     25.02
_diffrn_reflns_theta_full     25.02
_diffrn_measured_fraction_theta_max     0.994
_diffrn_measured_fraction_theta_full     0.994
_diffrn_reflns_limit_h_min     -8
_diffrn_reflns_limit_h_max     10
_diffrn_reflns_limit_k_min     -14
_diffrn_reflns_limit_k_max     15
_diffrn_reflns_limit_l_min     -26
_diffrn_reflns_limit_l_max     28
_diffrn_standards_number     .
_diffrn_standards_interval_count     .
_diffrn_standards_interval_time     .
_diffrn_standards_decay_%     .
_refine_special_details
;
Refinement of <i>F</i>^2^ against ALL reflections. The weighted <i>R</i>-factor
<i>wR</i> and goodness of fit <i>S</i> are based on <i>F</i>^2^, conventional
<i>R</i>-factors <i>R</i> are based on <i>F</i>, with <i>F</i> set to zero for
negative <i>F</i>^2^. The threshold expression of <i>F</i>^2^ >
\s(<i>F</i>^2^) is used only for calculating <i>R</i>-factors(gt) <i>etc</i>.
and is not relevant to the choice of reflections for refinement.
<i>R</i>-factors based on <i>F</i>^2^ are statistically about twice as large
as those based on <i>F</i>, and <i>R</i>- factors based on ALL data will be
even larger.
;
_reflns_number_total     9213
_reflns_number_gt     6737
_reflns_threshold_expression     I>2\s(I)
_refine_ls_structure_factor_coef     Fsqd
_refine_ls_matrix_type     full
_refine_ls_R_factor_all     0.0702
_refine_ls_R_factor_gt     0.0500
_refine_ls_wR_factor_gt     0.1217
_refine_ls_wR_factor_ref     0.1372
_refine_ls_goodness_of_fit_ref     1.012
_refine_ls_restrained_S_all     1.029
_refine_ls_number_reflns     9213
_refine_ls_number_parameters     684
_refine_ls_number_restraints     81
_refine_ls_hydrogen_treatment     mixed
_refine_ls_weighting_scheme     calc
_refine_ls_weighting_details
                 'calc w=1/[\s^2^(Fo^2^)+(0.0784P)^2^] where P=(Fo^2^+2Fc^2^)/3'
_atom_sites_solution_hydrogens     geom
_atom_sites_solution_primary     direct
_atom_sites_solution_secondary     difmap
_refine_ls_shift/su_max     0.001
_refine_ls_shift/su_mean     0.000
_refine_diff_density_max     0.350
_refine_diff_density_min     -0.388
_refine_ls_extinction_method     none
_refine_ls_extinction_coef     ?
loop_
    _atom_type_symbol
    _atom_type_description
    _atom_type_scat_dispersion_real
    _atom_type_scat_dispersion_imag
    _atom_type_scat_source
    'C' 'C' 0.0033 0.0016
                         'International Tables Vol C Tables 4.2.6.8 and 6.1.1.4'
    'H' 'H' 0.0000 0.0000
                         'International Tables Vol C Tables 4.2.6.8 and 6.1.1.4'
    'N' 'N' 0.0061 0.0033
                         'International Tables Vol C Tables 4.2.6.8 and 6.1.1.4'
    'O' 'O' 0.0106 0.0060
                         'International Tables Vol C Tables 4.2.6.8 and 6.1.1.4'
    'F' 'F' 0.0171 0.0103
                         'International Tables Vol C Tables 4.2.6.8 and 6.1.1.4'
    'Cl' 'Cl' 0.1484 0.1585
                         'International Tables Vol C Tables 4.2.6.8 and 6.1.1.4'
_computing_data_collection     'CrystalClear (Rigaku/MSC, 2005)'
_computing_cell_refinement     'CrystalClear (Rigaku/MSC, 2005)'
_computing_data_reduction     'CrystalClear (Rigaku/MSC, 2005)'
_computing_structure_solution     'SHELXS97 (Sheldrick, 2008)'
_computing_structure_refinement     'SHELXL97 (Sheldrick, 2008)'
_computing_molecular_graphics     'SHELXTL (Sheldrick, 2008)'
_computing_publication_material     'SHELXTL (Sheldrick, 2008)'
loop_
    _atom_site_type_symbol
    _atom_site_label
    _atom_site_fract_x
    _atom_site_fract_y
    _atom_site_fract_z
    _atom_site_U_iso_or_equiv
    _atom_site_adp_type
    _atom_site_calc_flag
    _atom_site_refinement_flags
    _atom_site_occupancy
    _atom_site_disorder_assembly
    _atom_site_disorder_group
    Cl Cl1 0.1893(5) 0.70100(11) 0.05532(6) 0.0636(9) Uani d PU 0.676(8) A 1
    Cl Cl1' 0.2962(12) 0.7294(6) 0.06524(18) 0.080(2) Uani d PU 0.324(8) A 2
    Cl Cl2 1.16008(7) 0.77856(6) 0.47489(3) 0.0481(2) Uani d . 1 . .
    Cl Cl3 0.09570(7) 0.27758(5) 0.42419(2) 0.03712(17) Uani d . 1 . .
    F F1 0.1708(15) 1.0056(5) 0.0636(4) 0.0613(19) Uani d PDU 0.61(3) B 3
    F F2 0.2499(13) 0.8969(8) -0.0009(4) 0.073(2) Uani d PDU 0.61(3) B 3
    F F3 0.0176(9) 0.8747(9) 0.0148(4) 0.079(2) Uani d PDU 0.61(3) B 3
    F F1' 0.112(2) 0.9913(11) 0.0630(6) 0.062(3) Uani d PDU 0.39(3) B 4
    F F2' 0.2885(14) 0.9340(17) 0.0156(8) 0.081(3) Uani d PDU 0.39(3) B 4
    F F3' 0.059(2) 0.8424(12) 0.0040(5) 0.089(4) Uani d PDU 0.39(3) B 4
    F F4 1.27615(18) 0.95865(14) 0.41326(7) 0.0614(5) Uani d . 1 . .
    F F5 1.1713(2) 1.02023(13) 0.48606(7) 0.0680(5) Uani d . 1 . .
    F F6 1.0625(2) 1.01829(12) 0.40246(8) 0.0671(5) Uani d . 1 . .
    F F7 0.00296(17) 0.46689(13) 0.37332(8) 0.0616(5) Uani d . 1 . .
    F F8 0.1468(2) 0.52082(13) 0.45145(7) 0.0659(5) Uani d . 1 . .
    F F9 0.23130(17) 0.54775(11) 0.37203(7) 0.0475(4) Uani d . 1 . .
    O O1 0.46317(18) 1.02240(12) 0.20361(6) 0.0324(4) Uani d . 1 . .
    O O2 0.73814(19) 0.78140(12) 0.30027(6) 0.0336(4) Uani d . 1 . .
    O O3 0.58314(18) 0.39807(12) 0.29590(6) 0.0289(4) Uani d . 1 . .
    N N1 0.6568(2) 0.93710(15) 0.23332(8) 0.0295(4) Uani d D 1 . .
    N N2 0.6703(2) 0.60563(14) 0.26159(7) 0.0246(4) Uani d D 1 . .
    N N3 0.6016(2) 0.25305(15) 0.23034(7) 0.0268(4) Uani d D 1 . .
    C C1 0.1621(4) 0.9022(2) 0.04166(11) 0.0541(8) Uani d D 1 . .
    C C2 0.2011(3) 0.8357(2) 0.08589(10) 0.0394(6) Uani d . 1 A .
    C C3 0.2182(3) 0.8697(2) 0.14038(10) 0.0390(6) Uani d . 1 . .
    H H3 0.2040 0.9404 0.1525 0.047 Uiso calc R 1 B .
    C C4 0.2583(3) 0.80473(19) 0.18437(9) 0.0330(6) Uani d . 1 B .
    H H4 0.2357 0.7267 0.1724 0.040 Uiso calc R 1 . .
    C C5 0.4048(3) 0.84262(18) 0.22563(9) 0.0288(5) Uani d . 1 . .
    H H5 0.4587 0.7841 0.2356 0.035 Uiso calc R 1 B .
    C C6 0.2473(3) 0.84135(18) 0.24663(9) 0.0302(5) Uani d . 1 B .
    C C7 0.1860(3) 0.9448(2) 0.26512(11) 0.0389(6) Uani d . 1 . .
    H H7A 0.2203 0.9971 0.2418 0.058 Uiso calc R 1 B .
    H H7B 0.2225 0.9714 0.3041 0.058 Uiso calc R 1 . .
    H H7C 0.0760 0.9316 0.2612 0.058 Uiso calc R 1 . .
    C C8 0.2028(3) 0.7533(2) 0.28160(10) 0.0381(6) Uani d . 1 . .
    H H8A 0.2497 0.7747 0.3198 0.057 Uiso calc R 1 B .
    H H8B 0.2371 0.6881 0.2653 0.057 Uiso calc R 1 . .
    H H8C 0.0935 0.7414 0.2818 0.057 Uiso calc R 1 . .
    C C9 0.5075(3) 0.94219(18) 0.21988(9) 0.0267(5) Uani d . 1 B .
    C C10 0.7772(3) 1.01967(18) 0.22573(9) 0.0283(5) Uani d . 1 . .
    C C11 0.8607(3) 1.08240(19) 0.27332(10) 0.0330(6) Uani d . 1 . .
    H H11 0.8339 1.0734 0.3094 0.040 Uiso calc R 1 . .
    C C12 0.9832(3) 1.1580(2) 0.26734(11) 0.0385(6) Uani d . 1 . .
    H H12 1.0382 1.1998 0.2995 0.046 Uiso calc R 1 . .
    C C13 1.0253(3) 1.1722(2) 0.21380(12) 0.0391(6) Uani d . 1 . .
    C C14 0.9381(3) 1.1105(2) 0.16684(11) 0.0399(6) Uani d . 1 . .
    H H14 0.9639 1.1211 0.1308 0.048 Uiso calc R 1 . .
    C C15 0.8137(3) 1.03322(19) 0.17109(10) 0.0323(6) Uani d . 1 . .
    C C16 0.7241(3) 0.9688(2) 0.11924(10) 0.0481(7) Uani d . 1 . .
    H H16A 0.7026 0.8949 0.1247 0.072 Uiso calc R 1 . .
    H H16B 0.7824 0.9735 0.0872 0.072 Uiso calc R 1 . .
    H H16C 0.6296 0.9964 0.1124 0.072 Uiso calc R 1 . .
    C C17 1.1642(3) 1.2511(2) 0.20695(14) 0.0569(8) Uani d . 1 . .
    H H17A 1.2523 1.2145 0.2049 0.085 Uiso calc R 1 . .
    H H17B 1.1817 1.3079 0.2389 0.085 Uiso calc R 1 . .
    H H17C 1.1468 1.2811 0.1727 0.085 Uiso calc R 1 . .
    C C18 1.1401(3) 0.9619(2) 0.43435(11) 0.0445(7) Uani d . 1 . .
    C C19 1.0569(3) 0.85327(18) 0.43524(9) 0.0280(5) Uani d . 1 . .
    C C20 0.9184(3) 0.81789(18) 0.40944(9) 0.0269(5) Uani d . 1 . .
    H H20 0.8743 0.8627 0.3874 0.032 Uiso calc R 1 . .
    C C21 0.8287(2) 0.71443(17) 0.41270(8) 0.0244(5) Uani d . 1 . .
    H H21 0.8793 0.6708 0.4370 0.029 Uiso calc R 1 . .
    C C22 0.7221(2) 0.64828(17) 0.36250(9) 0.0259(5) Uani d . 1 . .
    H H22 0.7171 0.5702 0.3606 0.031 Uiso calc R 1 . .
    C C23 0.6562(3) 0.70290(19) 0.41385(9) 0.0303(5) Uani d . 1 . .
    C C24 0.5926(3) 0.6299(2) 0.45425(10) 0.0448(7) Uani d . 1 . .
    H H24A 0.5974 0.6705 0.4916 0.067 Uiso calc R 1 . .
    H H24B 0.6521 0.5721 0.4555 0.067 Uiso calc R 1 . .
    H H24C 0.4880 0.6008 0.4412 0.067 Uiso calc R 1 . .
    C C25 0.5733(3) 0.7977(2) 0.40975(11) 0.0436(7) Uani d . 1 . .
    H H25A 0.6130 0.8366 0.3811 0.065 Uiso calc R 1 . .
    H H25B 0.5878 0.8441 0.4457 0.065 Uiso calc R 1 . .
    H H25C 0.4659 0.7730 0.3998 0.065 Uiso calc R 1 . .
    C C26 0.7118(2) 0.68547(17) 0.30611(9) 0.0252(5) Uani d . 1 . .
    C C27 0.6653(3) 0.62123(17) 0.20348(8) 0.0257(5) Uani d . 1 . .
    C C28 0.7859(3) 0.68320(19) 0.18391(10) 0.0328(6) Uani d . 1 . .
    H H28 0.8687 0.7173 0.2093 0.039 Uiso calc R 1 . .
    C C29 0.7843(3) 0.6947(2) 0.12749(10) 0.0420(7) Uani d . 1 . .
    H H29 0.8658 0.7366 0.1152 0.050 Uiso calc R 1 . .
    C C30 0.6631(4) 0.6448(2) 0.08916(10) 0.0480(7) Uani d . 1 . .
    C C31 0.5446(3) 0.5821(2) 0.10882(10) 0.0421(7) Uani d . 1 . .
    H H31 0.4635 0.5471 0.0829 0.050 Uiso calc R 1 . .
    C C32 0.5411(3) 0.56908(18) 0.16563(9) 0.0292(5) Uani d . 1 . .
    C C33 0.4088(3) 0.5011(2) 0.18502(10) 0.0374(6) Uani d . 1 . .
    H H33A 0.3261 0.4846 0.1552 0.056 Uiso calc R 1 . .
    H H33B 0.3752 0.5398 0.2181 0.056 Uiso calc R 1 . .
    H H33C 0.4407 0.4355 0.1941 0.056 Uiso calc R 1 . .
    C C34 0.6602(5) 0.6578(3) 0.02673(11) 0.0816(12) Uani d . 1 . .
    H H34A 0.6963 0.7313 0.0236 0.122 Uiso calc R 1 . .
    H H34B 0.5573 0.6384 0.0089 0.122 Uiso calc R 1 . .
    H H34C 0.7253 0.6118 0.0083 0.122 Uiso calc R 1 . .
    C C35 0.1473(3) 0.4760(2) 0.39733(11) 0.0382(6) Uani d . 1 . .
    C C36 0.2059(3) 0.37096(18) 0.39228(9) 0.0286(5) Uani d . 1 . .
    C C37 0.3284(2) 0.35039(18) 0.36670(9) 0.0281(5) Uani d . 1 . .
    H H37 0.3838 0.4066 0.3526 0.034 Uiso calc R 1 . .
    C C38 0.3833(2) 0.24578(17) 0.35896(9) 0.0251(5) Uani d . 1 . .
    H H38 0.3056 0.1848 0.3620 0.030 Uiso calc R 1 . .
    C C39 0.4964(2) 0.22032(17) 0.31554(8) 0.0248(5) Uani d . 1 . .
    H H39 0.4778 0.1458 0.2960 0.030 Uiso calc R 1 . .
    C C40 0.5456(2) 0.23111(17) 0.37855(9) 0.0253(5) Uani d . 1 . .
    C C41 0.6566(3) 0.32675(19) 0.40892(9) 0.0312(6) Uani d . 1 . .
    H H41A 0.7597 0.3142 0.4039 0.047 Uiso calc R 1 . .
    H H41B 0.6430 0.3366 0.4487 0.047 Uiso calc R 1 . .
    H H41C 0.6377 0.3901 0.3934 0.047 Uiso calc R 1 . .
    C C42 0.5648(3) 0.12680(19) 0.40059(10) 0.0342(6) Uani d . 1 . .
    H H42A 0.4944 0.0690 0.3786 0.051 Uiso calc R 1 . .
    H H42B 0.5443 0.1331 0.4397 0.051 Uiso calc R 1 . .
    H H42C 0.6678 0.1123 0.3974 0.051 Uiso calc R 1 . .
    C C43 0.5625(2) 0.29966(18) 0.28017(9) 0.0243(5) Uani d . 1 . .
    C C44 0.6903(3) 0.30899(18) 0.19294(9) 0.0287(5) Uani d . 1 . .
    C C45 0.8212(3) 0.38029(19) 0.21508(10) 0.0346(6) Uani d . 1 . .
    H H45 0.8484 0.3942 0.2541 0.042 Uiso calc R 1 . .
    C C46 0.9112(3) 0.4306(2) 0.17886(11) 0.0428(7) Uani d . 1 . .
    H H46 0.9974 0.4794 0.1940 0.051 Uiso calc R 1 . .
    C C47 0.8754(3) 0.4096(2) 0.12100(12) 0.0463(7) Uani d . 1 . .
    C C48 0.7443(3) 0.3385(2) 0.09992(11) 0.0472(7) Uani d . 1 . .
    H H48 0.7186 0.3246 0.0608 0.057 Uiso calc R 1 . .
    C C49 0.6486(3) 0.28675(19) 0.13466(10) 0.0356(6) Uani d . 1 . .
    C C50 0.5068(3) 0.2126(2) 0.10972(10) 0.0509(8) Uani d . 1 . .
    H H50A 0.4967 0.1504 0.1285 0.076 Uiso calc R 1 . .
    H H50B 0.5131 0.1907 0.0699 0.076 Uiso calc R 1 . .
    H H50C 0.4192 0.2491 0.1146 0.076 Uiso calc R 1 . .
    C C51 0.9757(4) 0.4620(3) 0.08105(13) 0.0714(10) Uani d . 1 . .
    H H51A 1.0371 0.5260 0.1014 0.107 Uiso calc R 1 . .
    H H51B 0.9124 0.4802 0.0504 0.107 Uiso calc R 1 . .
    H H51C 1.0414 0.4128 0.0660 0.107 Uiso calc R 1 . .
    H H1A 0.676(3) 0.8827(14) 0.2518(9) 0.039(7) Uiso d D 1 . .
    H H2A 0.638(3) 0.5393(11) 0.2698(10) 0.041(7) Uiso d D 1 . .
    H H3A 0.574(3) 0.1820(9) 0.2195(10) 0.045(8) Uiso d D 1 . .
loop_
    _atom_site_aniso_label
    _atom_site_aniso_U_11
    _atom_site_aniso_U_22
    _atom_site_aniso_U_33
    _atom_site_aniso_U_12
    _atom_site_aniso_U_13
    _atom_site_aniso_U_23
    Cl1 0.117(2) 0.0428(7) 0.0307(6) 0.0123(9) 0.0146(9) -0.0016(5)
    Cl1' 0.133(6) 0.090(3) 0.0398(17) 0.073(4) 0.031(2) 0.0199(19)
    Cl2 0.0293(3) 0.0594(5) 0.0548(4) -0.0032(3) -0.0091(3) 0.0227(3)
    Cl3 0.0333(3) 0.0380(4) 0.0410(3) 0.0003(3) 0.0121(3) 0.0091(3)
    F1 0.085(5) 0.051(2) 0.054(2) 0.023(2) -0.003(3) 0.0204(17)
    F2 0.114(4) 0.075(4) 0.043(3) 0.023(3) 0.035(3) 0.029(3)
    F3 0.084(3) 0.096(5) 0.056(3) 0.011(3) -0.026(3) 0.024(3)
    F1' 0.079(7) 0.073(5) 0.045(3) 0.048(4) 0.002(5) 0.015(4)
    F2' 0.102(5) 0.098(7) 0.061(6) 0.030(5) 0.028(4) 0.044(5)
    F3' 0.125(7) 0.096(6) 0.040(4) 0.029(5) -0.033(4) 0.002(4)
    F4 0.0499(10) 0.0660(11) 0.0605(10) -0.0260(9) 0.0196(8) 0.0072(8)
    F5 0.0725(12) 0.0559(11) 0.0570(10) -0.0266(10) 0.0097(9) -0.0234(8)
    F6 0.0767(13) 0.0301(9) 0.0916(13) -0.0089(9) -0.0045(11) 0.0217(9)
    F7 0.0323(9) 0.0486(10) 0.1070(14) 0.0136(8) 0.0011(9) 0.0182(9)
    F8 0.0949(15) 0.0419(10) 0.0622(11) 0.0163(10) 0.0288(10) -0.0058(8)
    F9 0.0457(9) 0.0296(8) 0.0698(10) 0.0068(7) 0.0119(8) 0.0123(7)
    O1 0.0370(9) 0.0228(9) 0.0399(9) 0.0114(7) 0.0008(7) 0.0081(7)
    O2 0.0490(10) 0.0204(9) 0.0299(8) 0.0023(8) -0.0064(7) 0.0065(7)
    O3 0.0403(9) 0.0182(8) 0.0286(8) 0.0021(7) 0.0085(7) 0.0048(6)
    N1 0.0299(11) 0.0238(11) 0.0372(11) 0.0058(9) 0.0013(9) 0.0125(9)
    N2 0.0300(10) 0.0218(10) 0.0213(9) 0.0011(8) 0.0015(8) 0.0047(8)
    N3 0.0357(11) 0.0216(10) 0.0253(10) 0.0085(9) 0.0061(8) 0.0052(8)
    C1 0.068(2) 0.059(2) 0.0385(16) 0.0153(18) 0.0077(16) 0.0139(15)
    C2 0.0487(16) 0.0383(15) 0.0350(14) 0.0110(13) 0.0112(12) 0.0103(11)
    C3 0.0480(16) 0.0288(14) 0.0379(14) 0.0046(12) -0.0073(12) 0.0041(11)
    C4 0.0421(14) 0.0229(12) 0.0315(12) 0.0031(11) -0.0060(11) 0.0025(10)
    C5 0.0332(13) 0.0227(12) 0.0321(12) 0.0099(10) 0.0000(10) 0.0060(9)
    C6 0.0271(12) 0.0287(13) 0.0335(12) 0.0051(10) -0.0038(10) 0.0032(10)
    C7 0.0331(14) 0.0405(15) 0.0434(14) 0.0113(12) 0.0019(11) 0.0027(12)
    C8 0.0328(14) 0.0400(15) 0.0398(14) -0.0004(12) -0.0021(11) 0.0093(11)
    C9 0.0350(13) 0.0232(12) 0.0219(11) 0.0074(10) 0.0008(9) 0.0013(9)
    C10 0.0288(12) 0.0244(12) 0.0355(13) 0.0105(10) 0.0030(10) 0.0114(10)
    C11 0.0297(13) 0.0359(14) 0.0354(13) 0.0120(11) -0.0007(10) 0.0071(11)
    C12 0.0290(13) 0.0337(14) 0.0503(16) 0.0054(11) -0.0066(12) 0.0027(12)
    C13 0.0264(13) 0.0344(15) 0.0605(17) 0.0111(11) 0.0010(12) 0.0164(13)
    C14 0.0422(15) 0.0427(16) 0.0445(15) 0.0194(13) 0.0146(12) 0.0212(12)
    C15 0.0369(14) 0.0275(13) 0.0352(13) 0.0099(11) 0.0019(11) 0.0099(10)
    C16 0.066(2) 0.0431(17) 0.0362(14) 0.0103(15) 0.0080(13) 0.0065(12)
    C17 0.0334(15) 0.0533(19) 0.088(2) 0.0025(14) 0.0046(15) 0.0278(17)
    C18 0.0459(16) 0.0425(16) 0.0371(14) -0.0138(14) 0.0049(12) -0.0031(12)
    C19 0.0290(12) 0.0322(13) 0.0208(11) -0.0016(10) 0.0034(9) 0.0026(9)
    C20 0.0320(13) 0.0242(12) 0.0235(11) 0.0022(10) -0.0011(9) 0.0039(9)
    C21 0.0273(12) 0.0238(12) 0.0208(11) 0.0002(10) -0.0026(9) 0.0050(9)
    C22 0.0308(12) 0.0201(12) 0.0247(11) -0.0005(10) -0.0036(9) 0.0037(9)
    C23 0.0257(12) 0.0338(14) 0.0281(12) -0.0015(11) -0.0007(10) 0.0007(10)
    C24 0.0396(15) 0.0579(18) 0.0295(13) -0.0167(14) 0.0032(11) 0.0038(12)
    C25 0.0327(14) 0.0542(18) 0.0411(14) 0.0111(13) 0.0020(11) -0.0065(12)
    C26 0.0246(12) 0.0226(12) 0.0276(11) 0.0038(10) -0.0010(9) 0.0031(9)
    C27 0.0327(13) 0.0225(12) 0.0232(11) 0.0076(10) 0.0030(10) 0.0044(9)
    C28 0.0355(14) 0.0318(14) 0.0325(13) 0.0057(11) 0.0035(10) 0.0088(10)
    C29 0.0512(17) 0.0420(16) 0.0358(14) 0.0062(13) 0.0152(12) 0.0112(12)
    C30 0.070(2) 0.0449(17) 0.0302(14) 0.0081(15) 0.0089(13) 0.0076(12)
    C31 0.0575(18) 0.0361(15) 0.0286(13) 0.0062(13) -0.0080(12) -0.0015(11)
    C32 0.0352(13) 0.0243(12) 0.0282(12) 0.0085(10) -0.0008(10) 0.0023(9)
    C33 0.0348(14) 0.0352(14) 0.0386(13) 0.0010(11) -0.0066(11) 0.0024(11)
    C34 0.123(3) 0.088(3) 0.0298(16) -0.003(2) 0.0082(18) 0.0152(16)
    C35 0.0344(14) 0.0333(14) 0.0475(15) 0.0055(12) 0.0086(12) 0.0053(12)
    C36 0.0260(12) 0.0263(13) 0.0322(12) 0.0000(10) 0.0022(10) 0.0033(10)
    C37 0.0261(12) 0.0290(13) 0.0271(11) -0.0031(10) -0.0025(10) 0.0062(10)
    C38 0.0229(11) 0.0235(12) 0.0285(11) -0.0005(10) 0.0018(9) 0.0065(9)
    C39 0.0294(12) 0.0189(11) 0.0259(11) 0.0017(9) 0.0016(9) 0.0052(9)
    C40 0.0228(11) 0.0257(12) 0.0281(11) 0.0005(10) 0.0026(9) 0.0090(9)
    C41 0.0284(12) 0.0351(14) 0.0287(12) -0.0032(11) -0.0015(10) 0.0092(10)
    C42 0.0329(13) 0.0341(14) 0.0382(13) 0.0028(11) 0.0024(11) 0.0174(11)
    C43 0.0250(12) 0.0249(13) 0.0236(11) 0.0054(10) -0.0008(9) 0.0058(9)
    C44 0.0374(13) 0.0251(12) 0.0294(12) 0.0152(11) 0.0111(10) 0.0091(10)
    C45 0.0371(14) 0.0328(14) 0.0385(13) 0.0144(11) 0.0099(11) 0.0090(11)
    C46 0.0383(15) 0.0393(16) 0.0565(17) 0.0129(12) 0.0189(13) 0.0130(13)
    C47 0.0493(17) 0.0477(17) 0.0544(17) 0.0228(14) 0.0296(14) 0.0221(14)
    C48 0.0652(19) 0.0542(18) 0.0323(14) 0.0277(16) 0.0201(13) 0.0147(13)
    C49 0.0490(16) 0.0320(14) 0.0305(13) 0.0189(12) 0.0106(11) 0.0051(10)
    C50 0.069(2) 0.0530(18) 0.0292(13) 0.0110(16) 0.0025(13) 0.0020(12)
    C51 0.078(2) 0.081(3) 0.070(2) 0.021(2) 0.0440(19) 0.0300(19)
_geom_special_details
;
All e.s.d.'s (except the e.s.d. in the dihedral angle between two l.s. planes)
are estimated using the full covariance matrix. The cell e.s.d.'s are taken
into account individually in the estimation of e.s.d.'s in distances, angles
and torsion angles; correlations between e.s.d.'s in cell parameters are only
used when they are defined by crystal symmetry. An approximate (isotropic)
treatment of cell e.s.d.'s is used for estimating e.s.d.'s involving l.s.
planes.
;
loop_
    _geom_bond_atom_site_label_1
    _geom_bond_atom_site_label_2
    _geom_bond_site_symmetry_2
    _geom_bond_distance
    _geom_bond_publ_flag
    Cl1 C2 . 1.748(3) ?
    Cl1' C2 . 1.717(4) ?
    Cl2 C19 . 1.725(2) ?
    Cl3 C36 . 1.732(2) ?
    F1 C1 . 1.332(6) ?
    F2 C1 . 1.327(6) ?
    F3 C1 . 1.364(6) ?
    F1' C1 . 1.318(8) ?
    F2' C1 . 1.365(8) ?
    F3' C1 . 1.306(8) ?
    F4 C18 . 1.344(3) ?
    F5 C18 . 1.336(3) ?
    F6 C18 . 1.328(3) ?
    F7 C35 . 1.342(3) ?
    F8 C35 . 1.337(3) ?
    F9 C35 . 1.339(3) ?
    O1 C9 . 1.238(3) ?
    O2 C26 . 1.238(2) ?
    O3 C43 . 1.237(3) ?
    N1 C9 . 1.347(3) ?
    N1 C10 . 1.433(3) ?
    N1 H1A . 0.897(10) ?
    N2 C26 . 1.352(3) ?
    N2 C27 . 1.428(3) ?
    N2 H2A . 0.905(10) ?
    N3 C43 . 1.344(3) ?
    N3 C44 . 1.435(3) ?
    N3 H3A . 0.897(10) ?
    C1 C2 . 1.489(4) ?
    C2 C3 . 1.303(3) ?
    C3 C4 . 1.474(3) ?
    C3 H3 . 0.9300 ?
    C4 C6 . 1.509(3) ?
    C4 C5 . 1.544(3) ?
    C4 H4 . 0.9800 ?
    C5 C9 . 1.485(3) ?
    C5 C6 . 1.517(3) ?
    C5 H5 . 0.9800 ?
    C6 C7 . 1.508(3) ?
    C6 C8 . 1.516(3) ?
    C7 H7A . 0.9600 ?
    C7 H7B . 0.9600 ?
    C7 H7C . 0.9600 ?
    C8 H8A . 0.9600 ?
    C8 H8B . 0.9600 ?
    C8 H8C . 0.9600 ?
    C10 C11 . 1.389(3) ?
    C10 C15 . 1.397(3) ?
    C11 C12 . 1.380(3) ?
    C11 H11 . 0.9300 ?
    C12 C13 . 1.389(4) ?
    C12 H12 . 0.9300 ?
    C13 C14 . 1.387(4) ?
    C13 C17 . 1.514(3) ?
    C14 C15 . 1.394(3) ?
    C14 H14 . 0.9300 ?
    C15 C16 . 1.490(3) ?
    C16 H16A . 0.9600 ?
    C16 H16B . 0.9600 ?
    C16 H16C . 0.9600 ?
    C17 H17A . 0.9600 ?
    C17 H17B . 0.9600 ?
    C17 H17C . 0.9600 ?
    C18 C19 . 1.478(3) ?
    C19 C20 . 1.320(3) ?
    C20 C21 . 1.456(3) ?
    C20 H20 . 0.9300 ?
    C21 C23 . 1.517(3) ?
    C21 C22 . 1.537(3) ?
    C21 H21 . 0.9800 ?
    C22 C26 . 1.489(3) ?
    C22 C23 . 1.518(3) ?
    C22 H22 . 0.9800 ?
    C23 C25 . 1.500(4) ?
    C23 C24 . 1.519(3) ?
    C24 H24A . 0.9600 ?
    C24 H24B . 0.9600 ?
    C24 H24C . 0.9600 ?
    C25 H25A . 0.9600 ?
    C25 H25B . 0.9600 ?
    C25 H25C . 0.9600 ?
    C27 C28 . 1.391(3) ?
    C27 C32 . 1.395(3) ?
    C28 C29 . 1.376(3) ?
    C28 H28 . 0.9300 ?
    C29 C30 . 1.376(4) ?
    C29 H29 . 0.9300 ?
    C30 C31 . 1.384(4) ?
    C30 C34 . 1.522(4) ?
    C31 C32 . 1.392(3) ?
    C31 H31 . 0.9300 ?
    C32 C33 . 1.503(3) ?
    C33 H33A . 0.9600 ?
    C33 H33B . 0.9600 ?
    C33 H33C . 0.9600 ?
    C34 H34A . 0.9600 ?
    C34 H34B . 0.9600 ?
    C34 H34C . 0.9600 ?
    C35 C36 . 1.486(3) ?
    C36 C37 . 1.324(3) ?
    C37 C38 . 1.465(3) ?
    C37 H37 . 0.9300 ?
    C38 C40 . 1.519(3) ?
    C38 C39 . 1.529(3) ?
    C38 H38 . 0.9800 ?
    C39 C43 . 1.494(3) ?
    C39 C40 . 1.516(3) ?
    C39 H39 . 0.9800 ?
    C40 C41 . 1.512(3) ?
    C40 C42 . 1.516(3) ?
    C41 H41A . 0.9600 ?
    C41 H41B . 0.9600 ?
    C41 H41C . 0.9600 ?
    C42 H42A . 0.9600 ?
    C42 H42B . 0.9600 ?
    C42 H42C . 0.9600 ?
    C44 C45 . 1.390(3) ?
    C44 C49 . 1.391(3) ?
    C45 C46 . 1.385(3) ?
    C45 H45 . 0.9300 ?
    C46 C47 . 1.374(4) ?
    C46 H46 . 0.9300 ?
    C47 C48 . 1.384(4) ?
    C47 C51 . 1.516(3) ?
    C48 C49 . 1.398(3) ?
    C48 H48 . 0.9300 ?
    C49 C50 . 1.492(4) ?
    C50 H50A . 0.9600 ?
    C50 H50B . 0.9600 ?
    C50 H50C . 0.9600 ?
    C51 H51A . 0.9600 ?
    C51 H51B . 0.9600 ?
    C51 H51C . 0.9600 ?
loop_
    _geom_angle_atom_site_label_1
    _geom_angle_atom_site_label_2
    _geom_angle_atom_site_label_3
    _geom_angle_site_symmetry_1
    _geom_angle_site_symmetry_3
    _geom_angle
    _geom_angle_publ_flag
    C9 N1 C10 . . 122.98(19) ?
    C9 N1 H1A . . 115.2(16) ?
    C10 N1 H1A . . 121.3(16) ?
    C26 N2 C27 . . 124.14(18) ?
    C26 N2 H2A . . 116.9(16) ?
    C27 N2 H2A . . 118.9(16) ?
    C43 N3 C44 . . 124.30(19) ?
    C43 N3 H3A . . 119.3(16) ?
    C44 N3 H3A . . 116.4(16) ?
    F3' C1 F1' . . 111.1(7) ?
    F3' C1 F2 . . 83.6(6) ?
    F1' C1 F2 . . 123.1(8) ?
    F3' C1 F1 . . 129.4(7) ?
    F1' C1 F1 . . 22.7(7) ?
    F2 C1 F1 . . 107.4(5) ?
    F3' C1 F3 . . 27.2(6) ?
    F1' C1 F3 . . 84.6(6) ?
    F2 C1 F3 . . 103.2(5) ?
    F1 C1 F3 . . 104.9(5) ?
    F3' C1 F2' . . 109.1(8) ?
    F1' C1 F2' . . 105.9(8) ?
    F2 C1 F2' . . 26.4(6) ?
    F1 C1 F2' . . 85.8(7) ?
    F3 C1 F2' . . 124.4(7) ?
    F3' C1 C2 . . 107.5(7) ?
    F1' C1 C2 . . 112.6(7) ?
    F2 C1 C2 . . 114.1(4) ?
    F1 C1 C2 . . 111.6(5) ?
    F3 C1 C2 . . 114.8(4) ?
    F2' C1 C2 . . 110.6(6) ?
    C3 C2 C1 . . 124.7(3) ?
    C3 C2 Cl1' . . 114.3(3) ?
    C1 C2 Cl1' . . 116.7(2) ?
    C3 C2 Cl1 . . 124.4(2) ?
    C1 C2 Cl1 . . 110.2(2) ?
    Cl1' C2 Cl1 . . 32.3(3) ?
    C2 C3 C4 . . 125.0(2) ?
    C2 C3 H3 . . 117.5 ?
    C4 C3 H3 . . 117.5 ?
    C3 C4 C6 . . 122.1(2) ?
    C3 C4 C5 . . 119.69(19) ?
    C6 C4 C5 . . 59.57(14) ?
    C3 C4 H4 . . 114.8 ?
    C6 C4 H4 . . 114.8 ?
    C5 C4 H4 . . 114.8 ?
    C9 C5 C6 . . 124.1(2) ?
    C9 C5 C4 . . 120.18(18) ?
    C6 C5 C4 . . 59.09(15) ?
    C9 C5 H5 . . 114.2 ?
    C6 C5 H5 . . 114.2 ?
    C4 C5 H5 . . 114.2 ?
    C7 C6 C4 . . 119.8(2) ?
    C7 C6 C8 . . 114.0(2) ?
    C4 C6 C8 . . 116.0(2) ?
    C7 C6 C5 . . 120.94(19) ?
    C4 C6 C5 . . 61.34(15) ?
    C8 C6 C5 . . 114.9(2) ?
    C6 C7 H7A . . 109.5 ?
    C6 C7 H7B . . 109.5 ?
    H7A C7 H7B . . 109.5 ?
    C6 C7 H7C . . 109.5 ?
    H7A C7 H7C . . 109.5 ?
    H7B C7 H7C . . 109.5 ?
    C6 C8 H8A . . 109.5 ?
    C6 C8 H8B . . 109.5 ?
    H8A C8 H8B . . 109.5 ?
    C6 C8 H8C . . 109.5 ?
    H8A C8 H8C . . 109.5 ?
    H8B C8 H8C . . 109.5 ?
    O1 C9 N1 . . 122.2(2) ?
    O1 C9 C5 . . 124.4(2) ?
    N1 C9 C5 . . 113.4(2) ?
    C11 C10 C15 . . 120.8(2) ?
    C11 C10 N1 . . 119.1(2) ?
    C15 C10 N1 . . 120.1(2) ?
    C12 C11 C10 . . 120.3(2) ?
    C12 C11 H11 . . 119.8 ?
    C10 C11 H11 . . 119.8 ?
    C11 C12 C13 . . 120.6(2) ?
    C11 C12 H12 . . 119.7 ?
    C13 C12 H12 . . 119.7 ?
    C14 C13 C12 . . 118.0(2) ?
    C14 C13 C17 . . 121.0(2) ?
    C12 C13 C17 . . 121.0(2) ?
    C13 C14 C15 . . 123.0(2) ?
    C13 C14 H14 . . 118.5 ?
    C15 C14 H14 . . 118.5 ?
    C14 C15 C10 . . 117.1(2) ?
    C14 C15 C16 . . 120.9(2) ?
    C10 C15 C16 . . 122.0(2) ?
    C15 C16 H16A . . 109.5 ?
    C15 C16 H16B . . 109.5 ?
    H16A C16 H16B . . 109.5 ?
    C15 C16 H16C . . 109.5 ?
    H16A C16 H16C . . 109.5 ?
    H16B C16 H16C . . 109.5 ?
    C13 C17 H17A . . 109.5 ?
    C13 C17 H17B . . 109.5 ?
    H17A C17 H17B . . 109.5 ?
    C13 C17 H17C . . 109.5 ?
    H17A C17 H17C . . 109.5 ?
    H17B C17 H17C . . 109.5 ?
    F6 C18 F5 . . 107.1(2) ?
    F6 C18 F4 . . 106.2(2) ?
    F5 C18 F4 . . 105.6(2) ?
    F6 C18 C19 . . 112.3(2) ?
    F5 C18 C19 . . 112.8(2) ?
    F4 C18 C19 . . 112.3(2) ?
    C20 C19 C18 . . 123.9(2) ?
    C20 C19 Cl2 . . 123.72(18) ?
    C18 C19 Cl2 . . 112.34(18) ?
    C19 C20 C21 . . 125.4(2) ?
    C19 C20 H20 . . 117.3 ?
    C21 C20 H20 . . 117.3 ?
    C20 C21 C23 . . 121.1(2) ?
    C20 C21 C22 . . 123.12(17) ?
    C23 C21 C22 . . 59.62(14) ?
    C20 C21 H21 . . 114.1 ?
    C23 C21 H21 . . 114.1 ?
    C22 C21 H21 . . 114.1 ?
    C26 C22 C23 . . 123.0(2) ?
    C26 C22 C21 . . 120.64(17) ?
    C23 C22 C21 . . 59.53(14) ?
    C26 C22 H22 . . 114.3 ?
    C23 C22 H22 . . 114.3 ?
    C21 C22 H22 . . 114.3 ?
    C25 C23 C21 . . 120.5(2) ?
    C25 C23 C22 . . 120.9(2) ?
    C21 C23 C22 . . 60.85(14) ?
    C25 C23 C24 . . 113.8(2) ?
    C21 C23 C24 . . 114.8(2) ?
    C22 C23 C24 . . 116.1(2) ?
    C23 C24 H24A . . 109.5 ?
    C23 C24 H24B . . 109.5 ?
    H24A C24 H24B . . 109.5 ?
    C23 C24 H24C . . 109.5 ?
    H24A C24 H24C . . 109.5 ?
    H24B C24 H24C . . 109.5 ?
    C23 C25 H25A . . 109.5 ?
    C23 C25 H25B . . 109.5 ?
    H25A C25 H25B . . 109.5 ?
    C23 C25 H25C . . 109.5 ?
    H25A C25 H25C . . 109.5 ?
    H25B C25 H25C . . 109.5 ?
    O2 C26 N2 . . 122.58(19) ?
    O2 C26 C22 . . 123.05(19) ?
    N2 C26 C22 . . 114.37(18) ?
    C28 C27 C32 . . 120.00(19) ?
    C28 C27 N2 . . 120.8(2) ?
    C32 C27 N2 . . 119.17(19) ?
    C29 C28 C27 . . 120.9(2) ?
    C29 C28 H28 . . 119.6 ?
    C27 C28 H28 . . 119.6 ?
    C28 C29 C30 . . 120.5(2) ?
    C28 C29 H29 . . 119.8 ?
    C30 C29 H29 . . 119.8 ?
    C29 C30 C31 . . 118.3(2) ?
    C29 C30 C34 . . 120.7(3) ?
    C31 C30 C34 . . 121.0(3) ?
    C30 C31 C32 . . 123.1(2) ?
    C30 C31 H31 . . 118.5 ?
    C32 C31 H31 . . 118.5 ?
    C31 C32 C27 . . 117.3(2) ?
    C31 C32 C33 . . 121.1(2) ?
    C27 C32 C33 . . 121.65(19) ?
    C32 C33 H33A . . 109.5 ?
    C32 C33 H33B . . 109.5 ?
    H33A C33 H33B . . 109.5 ?
    C32 C33 H33C . . 109.5 ?
    H33A C33 H33C . . 109.5 ?
    H33B C33 H33C . . 109.5 ?
    C30 C34 H34A . . 109.5 ?
    C30 C34 H34B . . 109.5 ?
    H34A C34 H34B . . 109.5 ?
    C30 C34 H34C . . 109.5 ?
    H34A C34 H34C . . 109.5 ?
    H34B C34 H34C . . 109.5 ?
    F8 C35 F9 . . 106.8(2) ?
    F8 C35 F7 . . 106.5(2) ?
    F9 C35 F7 . . 106.4(2) ?
    F8 C35 C36 . . 112.3(2) ?
    F9 C35 C36 . . 112.2(2) ?
    F7 C35 C36 . . 112.2(2) ?
    C37 C36 C35 . . 124.3(2) ?
    C37 C36 Cl3 . . 123.44(19) ?
    C35 C36 Cl3 . . 112.24(17) ?
    C36 C37 C38 . . 125.0(2) ?
    C36 C37 H37 . . 117.5 ?
    C38 C37 H37 . . 117.5 ?
    C37 C38 C40 . . 122.90(19) ?
    C37 C38 C39 . . 121.05(18) ?
    C40 C38 C39 . . 59.66(14) ?
    C37 C38 H38 . . 114.2 ?
    C40 C38 H38 . . 114.2 ?
    C39 C38 H38 . . 114.2 ?
    C43 C39 C40 . . 121.59(18) ?
    C43 C39 C38 . . 123.25(19) ?
    C40 C39 C38 . . 59.84(14) ?
    C43 C39 H39 . . 113.9 ?
    C40 C39 H39 . . 113.9 ?
    C38 C39 H39 . . 113.9 ?
    C41 C40 C39 . . 121.13(18) ?
    C41 C40 C42 . . 113.58(19) ?
    C39 C40 C42 . . 115.55(19) ?
    C41 C40 C38 . . 119.7(2) ?
    C39 C40 C38 . . 60.50(14) ?
    C42 C40 C38 . . 116.51(18) ?
    C40 C41 H41A . . 109.5 ?
    C40 C41 H41B . . 109.5 ?
    H41A C41 H41B . . 109.5 ?
    C40 C41 H41C . . 109.5 ?
    H41A C41 H41C . . 109.5 ?
    H41B C41 H41C . . 109.5 ?
    C40 C42 H42A . . 109.5 ?
    C40 C42 H42B . . 109.5 ?
    H42A C42 H42B . . 109.5 ?
    C40 C42 H42C . . 109.5 ?
    H42A C42 H42C . . 109.5 ?
    H42B C42 H42C . . 109.5 ?
    O3 C43 N3 . . 123.50(19) ?
    O3 C43 C39 . . 123.32(19) ?
    N3 C43 C39 . . 113.15(19) ?
    C45 C44 C49 . . 120.8(2) ?
    C45 C44 N3 . . 119.6(2) ?
    C49 C44 N3 . . 119.5(2) ?
    C46 C45 C44 . . 119.8(2) ?
    C46 C45 H45 . . 120.1 ?
    C44 C45 H45 . . 120.1 ?
    C47 C46 C45 . . 121.2(3) ?
    C47 C46 H46 . . 119.4 ?
    C45 C46 H46 . . 119.4 ?
    C46 C47 C48 . . 118.0(2) ?
    C46 C47 C51 . . 121.5(3) ?
    C48 C47 C51 . . 120.6(3) ?
    C47 C48 C49 . . 123.1(2) ?
    C47 C48 H48 . . 118.5 ?
    C49 C48 H48 . . 118.5 ?
    C44 C49 C48 . . 117.1(2) ?
    C44 C49 C50 . . 122.1(2) ?
    C48 C49 C50 . . 120.8(2) ?
    C49 C50 H50A . . 109.5 ?
    C49 C50 H50B . . 109.5 ?
    H50A C50 H50B . . 109.5 ?
    C49 C50 H50C . . 109.5 ?
    H50A C50 H50C . . 109.5 ?
    H50B C50 H50C . . 109.5 ?
    C47 C51 H51A . . 109.5 ?
    C47 C51 H51B . . 109.5 ?
    H51A C51 H51B . . 109.5 ?
    C47 C51 H51C . . 109.5 ?
    H51A C51 H51C . . 109.5 ?
    H51B C51 H51C . . 109.5 ?
loop_
    _geom_torsion_atom_site_label_1
    _geom_torsion_atom_site_label_2
    _geom_torsion_atom_site_label_3
    _geom_torsion_atom_site_label_4
    _geom_torsion_site_symmetry_1
    _geom_torsion_site_symmetry_2
    _geom_torsion_site_symmetry_3
    _geom_torsion_site_symmetry_4
    _geom_torsion
    _geom_torsion_publ_flag
    F3' C1 C2 C3 . . . . -137.2(10) ?
    F1' C1 C2 C3 . . . . -14.5(11) ?
    F2 C1 C2 C3 . . . . 132.1(7) ?
    F1 C1 C2 C3 . . . . 10.0(7) ?
    F3 C1 C2 C3 . . . . -109.1(8) ?
    F2' C1 C2 C3 . . . . 103.8(11) ?
    F3' C1 C2 Cl1' . . . . 67.7(11) ?
    F1' C1 C2 Cl1' . . . . -169.6(11) ?
    F2 C1 C2 Cl1' . . . . -23.0(8) ?
    F1 C1 C2 Cl1' . . . . -145.1(8) ?
    F3 C1 C2 Cl1' . . . . 95.8(9) ?
    F2' C1 C2 Cl1' . . . . -51.4(12) ?
    F3' C1 C2 Cl1 . . . . 33.0(10) ?
    F1' C1 C2 Cl1 . . . . 155.8(10) ?
    F2 C1 C2 Cl1 . . . . -57.7(7) ?
    F1 C1 C2 Cl1 . . . . -179.7(6) ?
    F3 C1 C2 Cl1 . . . . 61.2(8) ?
    F2' C1 C2 Cl1 . . . . -86.0(11) ?
    C1 C2 C3 C4 . . . . -179.3(2) ?
    Cl1' C2 C3 C4 . . . . -23.7(5) ?
    Cl1 C2 C3 C4 . . . . 11.8(5) ?
    C2 C3 C4 C6 . . . . -168.2(3) ?
    C2 C3 C4 C5 . . . . 121.1(3) ?
    C3 C4 C5 C9 . . . . -2.0(3) ?
    C6 C4 C5 C9 . . . . -114.0(2) ?
    C3 C4 C5 C6 . . . . 112.0(3) ?
    C3 C4 C6 C7 . . . . 3.2(3) ?
    C5 C4 C6 C7 . . . . 111.2(2) ?
    C3 C4 C6 C8 . . . . 146.5(2) ?
    C5 C4 C6 C8 . . . . -105.5(2) ?
    C3 C4 C6 C5 . . . . -108.0(2) ?
    C9 C5 C6 C7 . . . . -1.9(3) ?
    C4 C5 C6 C7 . . . . -109.5(2) ?
    C9 C5 C6 C4 . . . . 107.6(2) ?
    C9 C5 C6 C8 . . . . -145.1(2) ?
    C4 C5 C6 C8 . . . . 107.3(2) ?
    C10 N1 C9 O1 . . . . -5.1(3) ?
    C10 N1 C9 C5 . . . . 173.88(19) ?
    C6 C5 C9 O1 . . . . -37.7(3) ?
    C4 C5 C9 O1 . . . . 33.3(3) ?
    C6 C5 C9 N1 . . . . 143.3(2) ?
    C4 C5 C9 N1 . . . . -145.6(2) ?
    C9 N1 C10 C11 . . . . 111.4(3) ?
    C9 N1 C10 C15 . . . . -71.4(3) ?
    C15 C10 C11 C12 . . . . -1.2(4) ?
    N1 C10 C11 C12 . . . . 176.0(2) ?
    C10 C11 C12 C13 . . . . -0.2(4) ?
    C11 C12 C13 C14 . . . . 1.7(4) ?
    C11 C12 C13 C17 . . . . -177.0(2) ?
    C12 C13 C14 C15 . . . . -1.8(4) ?
    C17 C13 C14 C15 . . . . 176.9(2) ?
    C13 C14 C15 C10 . . . . 0.4(4) ?
    C13 C14 C15 C16 . . . . -179.8(2) ?
    C11 C10 C15 C14 . . . . 1.1(4) ?
    N1 C10 C15 C14 . . . . -176.1(2) ?
    C11 C10 C15 C16 . . . . -178.7(2) ?
    N1 C10 C15 C16 . . . . 4.1(4) ?
    F6 C18 C19 C20 . . . . -2.9(4) ?
    F5 C18 C19 C20 . . . . 118.3(3) ?
    F4 C18 C19 C20 . . . . -122.5(3) ?
    F6 C18 C19 Cl2 . . . . 178.17(18) ?
    F5 C18 C19 Cl2 . . . . -60.7(3) ?
    F4 C18 C19 Cl2 . . . . 58.5(2) ?
    C18 C19 C20 C21 . . . . -175.4(2) ?
    Cl2 C19 C20 C21 . . . . 3.4(3) ?
    C19 C20 C21 C23 . . . . 143.6(2) ?
    C19 C20 C21 C22 . . . . -144.6(2) ?
    C20 C21 C22 C26 . . . . 3.2(3) ?
    C23 C21 C22 C26 . . . . 112.7(2) ?
    C20 C21 C22 C23 . . . . -109.5(3) ?
    C20 C21 C23 C25 . . . . 2.0(3) ?
    C22 C21 C23 C25 . . . . -110.7(2) ?
    C20 C21 C23 C22 . . . . 112.7(2) ?
    C20 C21 C23 C24 . . . . -140.0(2) ?
    C22 C21 C23 C24 . . . . 107.3(2) ?
    C26 C22 C23 C25 . . . . 1.2(3) ?
    C21 C22 C23 C25 . . . . 110.1(2) ?
    C26 C22 C23 C21 . . . . -108.8(2) ?
    C26 C22 C23 C24 . . . . 146.1(2) ?
    C21 C22 C23 C24 . . . . -105.1(2) ?
    C27 N2 C26 O2 . . . . 5.7(4) ?
    C27 N2 C26 C22 . . . . -174.6(2) ?
    C23 C22 C26 O2 . . . . 44.6(3) ?
    C21 C22 C26 O2 . . . . -26.9(3) ?
    C23 C22 C26 N2 . . . . -135.1(2) ?
    C21 C22 C26 N2 . . . . 153.5(2) ?
    C26 N2 C27 C28 . . . . 46.4(3) ?
    C26 N2 C27 C32 . . . . -136.8(2) ?
    C32 C27 C28 C29 . . . . 0.5(4) ?
    N2 C27 C28 C29 . . . . 177.3(2) ?
    C27 C28 C29 C30 . . . . -0.2(4) ?
    C28 C29 C30 C31 . . . . -0.7(4) ?
    C28 C29 C30 C34 . . . . 179.7(3) ?
    C29 C30 C31 C32 . . . . 1.3(4) ?
    C34 C30 C31 C32 . . . . -179.1(3) ?
    C30 C31 C32 C27 . . . . -1.0(4) ?
    C30 C31 C32 C33 . . . . 179.3(3) ?
    C28 C27 C32 C31 . . . . 0.0(3) ?
    N2 C27 C32 C31 . . . . -176.8(2) ?
    C28 C27 C32 C33 . . . . 179.8(2) ?
    N2 C27 C32 C33 . . . . 3.0(3) ?
    F8 C35 C36 C37 . . . . -119.2(2) ?
    F9 C35 C36 C37 . . . . 1.1(3) ?
    F7 C35 C36 C37 . . . . 120.9(2) ?
    F8 C35 C36 Cl3 . . . . 60.5(2) ?
    F9 C35 C36 Cl3 . . . . -179.19(16) ?
    F7 C35 C36 Cl3 . . . . -59.5(2) ?
    C35 C36 C37 C38 . . . . -176.9(2) ?
    Cl3 C36 C37 C38 . . . . 3.5(3) ?
    C36 C37 C38 C40 . . . . -125.4(2) ?
    C36 C37 C38 C39 . . . . 162.8(2) ?
    C37 C38 C39 C43 . . . . 2.4(3) ?
    C40 C38 C39 C43 . . . . -110.1(2) ?
    C37 C38 C39 C40 . . . . 112.5(2) ?
    C43 C39 C40 C41 . . . . 3.9(3) ?
    C38 C39 C40 C41 . . . . -108.9(2) ?
    C43 C39 C40 C42 . . . . -139.9(2) ?
    C38 C39 C40 C42 . . . . 107.3(2) ?
    C43 C39 C40 C38 . . . . 112.8(2) ?
    C37 C38 C40 C41 . . . . 1.7(3) ?
    C39 C38 C40 C41 . . . . 111.2(2) ?
    C37 C38 C40 C39 . . . . -109.5(2) ?
    C37 C38 C40 C42 . . . . 144.8(2) ?
    C39 C38 C40 C42 . . . . -105.8(2) ?
    C44 N3 C43 O3 . . . . 9.0(4) ?
    C44 N3 C43 C39 . . . . -169.05(19) ?
    C40 C39 C43 O3 . . . . -43.1(3) ?
    C38 C39 C43 O3 . . . . 29.3(3) ?
    C40 C39 C43 N3 . . . . 134.9(2) ?
    C38 C39 C43 N3 . . . . -152.7(2) ?
    C43 N3 C44 C45 . . . . 45.3(3) ?
    C43 N3 C44 C49 . . . . -138.2(2) ?
    C49 C44 C45 C46 . . . . 0.4(4) ?
    N3 C44 C45 C46 . . . . 176.9(2) ?
    C44 C45 C46 C47 . . . . -1.4(4) ?
    C45 C46 C47 C48 . . . . 1.6(4) ?
    C45 C46 C47 C51 . . . . -178.3(3) ?
    C46 C47 C48 C49 . . . . -0.8(4) ?
    C51 C47 C48 C49 . . . . 179.1(3) ?
    C45 C44 C49 C48 . . . . 0.4(4) ?
    N3 C44 C49 C48 . . . . -176.2(2) ?
    C45 C44 C49 C50 . . . . -178.5(2) ?
    N3 C44 C49 C50 . . . . 5.0(4) ?
    C47 C48 C49 C44 . . . . -0.2(4) ?
    C47 C48 C49 C50 . . . . 178.7(3) ?
loop_
    _geom_hbond_atom_site_label_D
    _geom_hbond_atom_site_label_H
    _geom_hbond_atom_site_label_A
    _geom_hbond_site_symmetry_A
    _geom_hbond_distance_DH
    _geom_hbond_distance_HA
    _geom_hbond_distance_DA
    _geom_hbond_angle_DHA
    N1 H1A O2 . 0.897(10) 1.950(11) 2.840(2) 171(2)
    N2 H2A O3 . 0.91 1.99 2.893(2) 173.5
    N3 H3A O1 1_545 0.90 2.10 2.980(2) 166.5
data_global
_journal_date_recd_electronic     2009-05-21
_journal_date_accepted     2009-05-25
_journal_name_full     'Acta Crystallographica, Section E'
_journal_year     2009
_journal_volume     65
_journal_issue      7
_journal_page_first     o1479
_journal_page_last     o1479
_journal_paper_category     QO
_journal_coeditor_code     BT2966
_publ_contact_author_name     'Liu, Dong-Qing'
_publ_contact_author_address
;
College of Materials and Chemical Engineering,
Tianjin Key Lab of Fiber Modification & Functional Fiber,
Tianjin Polytechnic University,
Tianjin 300160,
People's Republic of China
;
_publ_contact_author_email     ldqyfy@yahoo.com.cn
_publ_contact_author_fax     '8622 2452 8055'
_publ_contact_author_phone     '8622 8586 0755'
_publ_section_title
;\
(<i>E</i>)-2-(2-Chloro-3,3,3-trifluoroprop-1-enyl)-<i>N</i>-(2,4-\
dimethylphenyl)-3,3-dimethylcyclopropane-1-carboxamide
;
loop_
    _publ_author_name
    _publ_author_footnote
    _publ_author_address
    'Zheng, Han' .
;
College of Materials and Chemical Engineering
Tianjin Polytechnic University
Tianjin 300160
People's Republic of China
;
    'Liu, Dong-Qing' .
;
College of Materials and Chemical Engineering
Tianjin Key Laboratory of Fiber Modification & Functional Fibers
Tianjin Polytechnic University
Tianjin 300160
People's Republic of China
;
    'Yan, Fan-Yong' .
;
College of Materials and Chemical Engineering
Tianjin Key Laboratory of Fiber Modification & Functional Fibers
Tianjin Polytechnic University
Tianjin 300160
People's Republic of China
;
