# Supplementary material for: (E)-2-(2-Chloro-3,3,3-trifluoro­prop-1-en­yl)-N-(2,4-dimethyl­phen­yl)-3,3-dimethyl­cyclo­propane-1-carboxamide
Source: Acta Crystallogr Sect E Struct Rep Online. 2009 Jun 6;65(Pt 7):o1479. doi: 10.1107/S1600536809019813 (PMC2969339; doi:10.1107/S1600536809019813)
Supplement: Supplementary file 2 [file e-65-o1479-Isup2.hkl]

# 
# h,k,l, Fc-squared, Fo-squared, sigma(Fo-squared) and status flag 
# 
data_I
_shelx_title ' r90503e in P-1' 
_shelx_refln_list_code          4 
_shelx_F_calc_maximum      166.65 
_exptl_crystal_F_000      1080.00 
_reflns_d_resolution_high  0.8403 
 
loop_ 
 _symmetry_equiv_pos_as_xyz 
 'x, y, z' 
 '-x, -y, -z' 
 
_cell_length_a     8.8497 
_cell_length_b    12.6863 
_cell_length_c    23.8906 
_cell_angle_alpha  98.108 
_cell_angle_beta   94.512 
_cell_angle_gamma  97.603 
 
_shelx_F_squared_multiplier     1.000 
 
loop_ 
 _refln_index_h 
 _refln_index_k 
 _refln_index_l 
 _refln_F_squared_calc 
 _refln_F_squared_meas 
 _refln_F_squared_sigma 
 _refln_observed_status 
   1   0   0      415.83      424.03      6.18 o 
   2   0   0     9435.61     8260.11    104.32 o 
   3   0   0     4266.98     3973.78     54.38 o 
   4   0   0       11.58        9.30      3.15 o 
   5   0   0      530.78      531.86     38.19 o 
   6   0   0      413.10      444.59     18.33 o 
   7   0   0       66.14       61.30     16.18 o 
   8   0   0      125.37      156.40     24.24 o 
   9   0   0        4.89       14.54      6.35 o 
  10   0   0        2.68        6.71      5.24 o 
 -10   1   0       43.51       38.18     13.61 o 
  -9   1   0      596.58      695.35     22.76 o 
  -8   1   0      560.41      532.77     20.00 o 
  -7   1   0      331.61      337.28     13.25 o 
  -6   1   0      112.88      126.00     13.32 o 
  -5   1   0      437.88      453.11     21.82 o 
  -4   1   0     8184.14     7983.03     94.90 o 
  -3   1   0     1552.15     1526.01     27.02 o 
  -2   1   0     2380.24     2021.51     32.59 o 
  -1   1   0       37.50       32.38      4.57 o 
   1   1   0     7977.98     7184.46    132.83 o 
   2   1   0      747.85      802.81     16.36 o 
   3   1   0     4684.92     4499.31     63.08 o 
   4   1   0      750.10      622.40     28.33 o 
   5   1   0        0.70        4.55      5.04 o 
   6   1   0       61.33       59.16     13.01 o 
   7   1   0       37.69       38.01     10.29 o 
   8   1   0      329.52      358.10     24.02 o 
   9   1   0       68.46       55.98     13.40 o 
  10   1   0       23.31       13.20      8.59 o 
 -10   2   0        8.16        9.82      6.36 o 
  -9   2   0       61.21       51.12     14.39 o 
  -8   2   0       36.44       21.19      8.12 o 
  -7   2   0       17.60       23.10      9.00 o 
  -6   2   0       53.10       82.91     25.81 o 
  -5   2   0        3.93       11.69      4.78 o 
  -4   2   0      359.09      380.43      8.49 o 
  -3   2   0        2.61        4.66      2.59 o 
  -2   2   0      836.40      787.22      8.00 o 
  -1   2   0     3361.46     2821.52     53.75 o 
   0   2   0     3122.82     2600.93     39.92 o 
   1   2   0    27771.88    24988.21     73.56 o 
   2   2   0     1014.07     1087.77     20.85 o 
   3   2   0      323.90      389.86      7.46 o 
   4   2   0      376.93      373.46     11.67 o 
   5   2   0       90.35       95.31     10.86 o 
   6   2   0       93.40      102.65     10.03 o 
   7   2   0      369.36      384.27     19.94 o 
   8   2   0       31.81       28.96      9.89 o 
   9   2   0       10.71       13.67      5.84 o 
  10   2   0        0.27        2.86      4.70 o 
 -10   3   0       27.47       22.83      9.13 o 
  -9   3   0      320.62      310.89     23.01 o 
  -8   3   0      515.62      522.14     35.84 o 
  -7   3   0      165.56      149.74     13.32 o 
  -6   3   0       33.95       53.25     13.50 o 
  -5   3   0     2591.62     2484.01     72.17 o 
  -4   3   0     1792.80     1748.15    108.31 o 
  -3   3   0      191.57      179.99      8.21 o 
  -1   3   0     9196.28     8963.40     98.48 o 
   0   3   0     5349.34     4800.11     39.09 o 
   1   3   0       90.51       70.11      5.08 o 
   2   3   0      549.12      476.10      6.70 o 
   3   3   0       20.79       30.16      6.89 o 
   4   3   0      399.49      489.00     10.15 o 
   5   3   0       58.61       85.63     17.61 o 
   6   3   0      303.16      320.43     12.06 o 
   7   3   0     2159.72     2208.70    129.53 o 
   8   3   0      179.53      198.29     17.95 o 
   9   3   0        0.15        3.40      5.39 o 
 -10   4   0        0.40       13.28      8.97 o 
  -9   4   0      115.31      143.75     35.36 o 
  -8   4   0        6.36       17.58      7.77 o 
  -7   4   0        1.57        5.91      6.25 o 
  -6   4   0      285.66      258.90     14.82 o 
  -5   4   0        1.40        2.44      7.36 o 
  -4   4   0      191.23      191.01     12.53 o 
  -3   4   0     3903.47     4112.70     79.09 o 
  -2   4   0      677.30      677.62     30.42 o 
  -1   4   0     3627.08     3138.47     56.93 o 
   0   4   0     5907.59     4998.79    153.41 o 
   1   4   0      165.83      119.87      5.46 o 
   2   4   0     1227.78     1160.63     32.75 o 
   3   4   0     7258.81     7087.69    135.97 o 
   4   4   0      166.81      133.27      8.27 o 
   5   4   0        3.86        6.57      3.79 o 
   6   4   0        0.02        9.41      5.66 o 
   7   4   0      144.21      132.56     30.37 o 
   8   4   0      191.47      215.84     22.24 o 
   9   4   0      104.10       90.34     22.13 o 
 -10   5   0       88.40       62.29     25.98 o 
  -9   5   0        1.43       12.49      8.81 o 
  -8   5   0       28.31       21.63     10.02 o 
  -7   5   0        2.69        4.94      9.90 o 
  -6   5   0        9.19        4.10      6.13 o 
  -5   5   0      481.51      475.94     45.13 o 
  -4   5   0      397.35      223.17     18.06 o 
  -3   5   0        0.81        4.33      6.89 o 
  -2   5   0      613.44      609.47     13.99 o 
  -1   5   0     4877.65     4697.92     56.22 o 
   0   5   0      311.59      348.15     28.75 o 
   1   5   0        1.53        3.49      2.15 o 
   2   5   0      483.59      553.19     25.94 o 
   3   5   0     3334.04     3522.68    173.81 o 
   4   5   0       42.96       53.87     12.73 o 
   5   5   0      202.39      212.12     10.23 o 
   6   5   0        1.94        5.58      7.13 o 
   7   5   0       83.36       75.27     18.20 o 
   8   5   0       22.32       17.60      7.69 o 
   9   5   0      201.03      191.46     45.62 o 
 -10   6   0      149.55      121.10     51.57 o 
  -9   6   0       44.77       46.90     20.27 o 
  -8   6   0       77.25       96.86     28.68 o 
  -7   6   0       58.97       49.11     21.91 o 
  -6   6   0      113.65       62.05     33.09 o 
  -5   6   0     1920.78     1933.71     84.30 o 
  -4   6   0     3029.17     3123.91    110.78 o 
  -3   6   0      860.57      421.69     24.76 o 
  -2   6   0     4367.87     4882.88    148.59 o 
  -1   6   0     3957.09     4276.22    177.38 o 
   0   6   0      729.10      711.69     31.87 o 
   1   6   0        0.63        1.63      2.43 o 
   2   6   0      689.67      659.43     18.62 o 
   3   6   0      523.93      577.51     14.30 o 
   4   6   0       46.28       49.20     14.12 o 
   5   6   0      119.75      107.07     19.77 o 
   6   6   0      325.73      267.64     24.83 o 
   7   6   0       29.22       29.01     11.42 o 
   8   6   0       22.08       18.68      7.81 o 
  -9   7   0      303.68      255.87     43.87 o 
  -8   7   0        0.10       -8.24     17.08 o 
  -7   7   0       14.87       17.99     18.21 o 
  -6   7   0     1216.03     1354.29     70.66 o 
  -5   7   0      236.49      239.50     19.60 o 
  -4   7   0       73.56       51.29     35.26 o 
  -3   7   0      749.70      799.55     45.19 o 
  -2   7   0      601.41      643.19     21.01 o 
  -1   7   0      799.94      800.73     38.00 o 
   0   7   0      714.16      773.59     21.89 o 
   1   7   0     2128.74     2201.62     45.34 o 
   2   7   0      271.74      230.58     25.40 o 
   3   7   0      734.81      785.98     27.68 o 
   4   7   0       66.51       57.21     11.75 o 
   5   7   0        1.56        4.16      8.47 o 
   6   7   0      413.74      483.76     44.91 o 
   7   7   0      453.00      406.12     42.63 o 
   8   7   0      125.48      124.92     37.51 o 
  -9   8   0        4.61       -1.96     15.01 o 
  -8   8   0      144.78      104.23     61.90 o 
  -7   8   0      161.54      153.78     39.62 o 
  -6   8   0      243.91      245.86     21.79 o 
  -5   8   0      129.21      118.11     54.30 o 
  -4   8   0      628.56      686.44     40.86 o 
  -3   8   0      257.54      247.02     21.79 o 
  -2   8   0     2290.32     2222.52     59.47 o 
  -1   8   0       23.12        5.61      7.92 o 
   0   8   0       24.51       41.82     10.30 o 
   1   8   0       16.59       26.74     12.22 o 
   2   8   0      511.92      469.80     12.99 o 
   3   8   0      612.25      583.04     33.15 o 
   4   8   0      374.40      365.50     14.49 o 
   5   8   0      687.57      702.93     58.76 o 
   6   8   0       29.09       26.59      8.59 o 
   7   8   0       67.60       94.37     26.15 o 
  -9   9   0        1.03        5.87     12.83 o 
  -8   9   0       74.53       53.43     21.82 o 
  -7   9   0       31.72        2.11     17.80 o 
  -6   9   0      269.31      259.70     97.19 o 
  -5   9   0      424.00      371.50    172.60 o 
  -4   9   0     1255.55     1316.32     57.19 o 
  -3   9   0       67.85       59.47     18.04 o 
  -2   9   0       46.24       76.39     26.83 o 
  -1   9   0        1.47       19.34     14.52 o 
   0   9   0       54.46       63.19     26.94 o 
   1   9   0       72.84       84.58     15.25 o 
   2   9   0       28.21       44.35      9.41 o 
   3   9   0      300.63      324.45     23.95 o 
   4   9   0      261.25      240.32     14.46 o 
   5   9   0      160.18      152.13     15.25 o 
   6   9   0      163.31      177.50     12.85 o 
   7   9   0        6.38       10.61     10.27 o 
  -8  10   0        2.08       11.93     11.82 o 
  -7  10   0       32.92       28.45     22.65 o 
  -6  10   0       28.47       17.27     26.49 o 
  -5  10   0       10.80        9.41     15.46 o 
  -4  10   0      678.10      673.08     32.81 o 
  -3  10   0     1025.90     1150.53     62.95 o 
  -2  10   0      297.05      347.28     10.55 o 
  -1  10   0       64.12       37.97     16.82 o 
   0  10   0       31.79       16.04     12.30 o 
   1  10   0      122.18      130.69     19.01 o 
   2  10   0      156.25      196.84     31.07 o 
   3  10   0        0.95        1.60      4.26 o 
   4  10   0        5.58        6.02      2.22 o 
   5  10   0      226.15      244.59     20.26 o 
   6  10   0        0.59        6.32      7.94 o 
  -8  11   0        6.99       16.33      9.63 o 
  -7  11   0      160.59      161.01     68.22 o 
  -6  11   0       17.09       25.74     14.04 o 
  -5  11   0       14.32       13.58     12.61 o 
  -4  11   0        6.54        5.61     13.81 o 
  -3  11   0      183.13      238.75     83.76 o 
  -2  11   0       19.19       47.67     19.42 o 
  -1  11   0      752.52      737.96     21.87 o 
   0  11   0      107.89      112.38     28.49 o 
   1  11   0      480.95      431.52     17.01 o 
   2  11   0       11.34        7.77      5.36 o 
   3  11   0       39.31       26.26      9.48 o 
   4  11   0      187.15      192.59     26.58 o 
   5  11   0       26.94        4.14     18.78 o 
  -7  12   0      201.64      165.71     78.27 o 
  -6  12   0      366.02      353.89     37.51 o 
  -5  12   0       28.52       -5.53     16.97 o 
  -4  12   0      419.97      488.22     35.86 o 
  -3  12   0     1211.00     1229.74     50.68 o 
  -2  12   0      471.68      505.52     29.05 o 
  -1  12   0       72.63       83.86     25.53 o 
   0  12   0      328.63      295.88     18.86 o 
   1  12   0      238.42      221.57     23.70 o 
   2  12   0        0.04        1.11      6.06 o 
   3  12   0      162.82      150.16     19.11 o 
   4  12   0        0.22       14.37     21.03 o 
  -6  13   0      264.52      281.60     42.11 o 
  -5  13   0      393.75      460.71     74.73 o 
  -4  13   0       10.25       -5.61     17.20 o 
  -3  13   0        9.23       22.54     20.77 o 
  -2  13   0        0.12       18.74     14.19 o 
  -1  13   0       25.49       21.37     25.93 o 
   0  13   0      152.34      166.14     27.81 o 
   1  13   0        6.09        9.10      5.45 o 
   2  13   0      156.87      183.83     13.21 o 
   3  13   0        2.27       -4.03     16.33 o 
  -5  14   0       92.78       60.77     31.68 o 
  -4  14   0        3.29        4.70     19.75 o 
  -3  14   0      135.61      147.42     72.88 o 
  -2  14   0        4.60       11.02     12.34 o 
  -1  14   0       54.86       61.65     25.68 o 
   0  14   0       12.45       12.50      7.80 o 
   1  14   0        0.19       19.12      7.67 o 
   2  14   0       98.05       97.38     46.92 o 
  -2 -14   1       13.72       30.18     18.74 o 
  -1 -14   1       17.10       22.22     12.08 o 
   0 -14   1       10.77       14.23      7.26 o 
   1 -14   1      135.33      137.49     40.16 o 
   2 -14   1      162.52      250.30     72.87 o 
   3 -14   1       17.23       16.03     23.93 o 
   4 -14   1       73.20       46.92     27.28 o 
   5 -14   1       35.78       26.19     17.01 o 
  -3 -13   1        8.82        8.92     10.42 o 
  -2 -13   1       35.23       40.93     14.45 o 
  -1 -13   1       26.78       19.12     11.38 o 
   0 -13   1      279.07      292.41     24.31 o 
   1 -13   1      160.71      217.16     18.01 o 
   2 -13   1      174.07      151.98     67.20 o 
   3 -13   1       26.54       29.88     21.49 o 
   4 -13   1        3.15        8.09     17.38 o 
   5 -13   1        1.07      -19.38     18.78 o 
   6 -13   1       29.38       23.37     23.44 o 
  -5 -12   1        5.70       16.89     13.02 o 
  -4 -12   1       20.70       21.67     26.60 o 
  -3 -12   1       27.49       35.73     13.87 o 
  -2 -12   1        4.30       10.06      5.95 o 
  -1 -12   1      747.93      742.78     61.88 o 
   0 -12   1      899.81      910.37     36.87 o 
   1 -12   1       87.53      127.23     30.81 o 
   2 -12   1      203.09      255.98     23.74 o 
   3 -12   1      585.50      568.51     34.73 o 
   4 -12   1       60.48       23.37     18.55 o 
   5 -12   1        5.87        3.05     18.96 o 
   6 -12   1       65.94       32.43     25.36 o 
   7 -12   1      213.14      153.07     69.35 o 
  -5 -11   1      105.82       99.98     47.82 o 
  -4 -11   1       93.88       71.98     18.18 o 
  -3 -11   1      101.77       82.28     13.06 o 
  -2 -11   1      178.68      186.51     21.81 o 
  -1 -11   1       34.29       33.48      8.49 o 
   0 -11   1      150.32      159.97     27.59 o 
   1 -11   1     1764.39     1808.56     98.21 o 
   2 -11   1       23.62       14.15     12.79 o 
   3 -11   1      199.20      138.47     55.01 o 
   4 -11   1        1.31       17.05     20.09 o 
   5 -11   1       63.02       35.11     46.96 o 
   6 -11   1      147.76      152.88     68.75 o 
   7 -11   1       32.55       38.57     32.25 o 
   8 -11   1        0.37      -15.84     18.66 o 
  -6 -10   1       17.39        7.79      6.77 o 
  -5 -10   1        0.09        3.50      3.51 o 
  -4 -10   1      267.33      239.09     15.50 o 
  -3 -10   1       95.56       95.28     12.52 o 
  -2 -10   1       19.41       21.00      4.56 o 
  -1 -10   1     2984.81     3128.01     94.86 o 
   0 -10   1      336.55      360.80     49.22 o 
   1 -10   1      696.50      668.45    102.53 o 
   2 -10   1       36.51       39.53      4.88 o 
   3 -10   1        2.29        5.73      4.16 o 
   4 -10   1      125.87      114.39     49.52 o 
   5 -10   1       41.73       42.33     29.91 o 
   6 -10   1        0.87       -5.34     18.06 o 
   7 -10   1       34.00       23.10     23.18 o 
   8 -10   1       69.25       72.96     32.85 o 
  -7  -9   1        0.97        2.03      6.10 o 
  -6  -9   1       27.99       22.73     15.80 o 
  -5  -9   1      313.35      325.64     40.45 o 
  -4  -9   1       42.14       43.16     13.75 o 
  -3  -9   1       16.31       21.33      5.04 o 
  -2  -9   1       26.34       29.86      6.83 o 
  -1  -9   1       19.50       15.79      8.18 o 
   0  -9   1      413.95      424.21     23.93 o 
   1  -9   1      907.48      877.22     22.48 o 
   2  -9   1      941.12     1048.26     28.90 o 
   3  -9   1      265.92      268.71     16.45 o 
   4  -9   1      107.97      141.93     47.37 o 
   5  -9   1      474.44      366.79     80.30 o 
   6  -9   1      350.34      400.17     29.61 o 
   7  -9   1      381.58      363.37     23.93 o 
   8  -9   1       13.76       13.13      5.19 o 
   9  -9   1        0.70       -7.22     15.28 o 
  -8  -8   1      174.03      162.48     32.89 o 
  -7  -8   1      129.58      127.33     29.99 o 
  -6  -8   1       61.67       56.46     19.73 o 
  -5  -8   1      637.89      650.26     46.02 o 
  -4  -8   1       92.22       86.47     11.89 o 
  -3  -8   1     1266.77     1269.22     29.13 o 
  -2  -8   1     1074.17     1068.41     27.54 o 
  -1  -8   1     2095.72     2169.03     45.21 o 
   0  -8   1       55.05       41.69     12.10 o 
   1  -8   1     1130.69     1241.01     41.55 o 
   2  -8   1     1696.76     1800.92     51.43 o 
   3  -8   1      221.40      228.72     15.19 o 
   4  -8   1        1.26       -9.29     15.01 o 
   5  -8   1      893.03      907.46     49.33 o 
   6  -8   1       61.25       61.63     24.83 o 
   7  -8   1        6.12       33.60     20.28 o 
   8  -8   1      291.93      260.80     21.11 o 
   9  -8   1      123.55      157.77     54.41 o 
  -8  -7   1       14.74       21.64     17.61 o 
  -7  -7   1      193.40      236.97     21.22 o 
  -6  -7   1      961.07      989.58     30.36 o 
  -5  -7   1      231.48      208.43     19.55 o 
  -4  -7   1      248.22      267.93     26.25 o 
  -3  -7   1       17.93       14.33      5.12 o 
  -2  -7   1      176.79      125.30      6.58 o 
  -1  -7   1      120.03      132.97     13.72 o 
   0  -7   1        7.83       -4.97     12.57 o 
   1  -7   1      196.95      222.06      8.44 o 
   2  -7   1       31.41       18.92      9.38 o 
   3  -7   1       36.66       21.41     14.56 o 
   4  -7   1      177.02      180.05     33.19 o 
   5  -7   1       11.24       18.89     11.78 o 
   6  -7   1     2120.47     2201.51     74.99 o 
   7  -7   1      174.14      145.66     53.91 o 
   8  -7   1       55.62       30.46     13.31 o 
   9  -7   1       99.88       88.04     27.07 o 
  -8  -6   1        0.45        2.05      5.61 o 
  -7  -6   1      255.01      221.82     16.43 o 
  -6  -6   1       15.56       24.19      8.33 o 
  -5  -6   1     2887.35     2910.99     72.90 o 
  -4  -6   1       19.15       12.68      3.81 o 
  -3  -6   1      417.47      442.81     10.58 o 
  -2  -6   1     2296.70     2415.00     83.91 o 
  -1  -6   1     1037.53      956.91     19.35 o 
   0  -6   1      209.39      221.93     14.98 o 
   1  -6   1       20.61       15.78      4.59 o 
   2  -6   1      162.18      121.20     32.70 o 
   3  -6   1     9754.97     9317.42     72.96 o 
   4  -6   1     1150.17     1247.75     77.81 o 
   5  -6   1       75.75       35.35     11.85 o 
   6  -6   1       10.43       12.58     11.08 o 
   7  -6   1       68.35       56.68     19.33 o 
   8  -6   1        2.33       11.26      8.00 o 
   9  -6   1       48.95       38.17     15.17 o 
  10  -6   1       11.06        8.57     17.46 o 
  -9  -5   1      109.80       92.00     29.42 o 
  -8  -5   1       13.21        7.54      4.89 o 
  -7  -5   1        1.62        4.96      6.81 o 
  -6  -5   1        7.53       12.36      9.95 o 
  -5  -5   1      605.57      585.97     24.47 o 
  -4  -5   1       44.75       46.89      8.47 o 
  -3  -5   1      512.72      462.46     11.96 o 
  -2  -5   1     1470.66     1395.90     36.15 o 
  -1  -5   1      698.18      724.09     12.19 o 
   0  -5   1      262.59      175.39      5.36 o 
   1  -5   1      648.21      558.31     10.14 o 
   2  -5   1     4447.89     4399.08    131.17 o 
   3  -5   1      544.05      500.53     20.10 o 
   4  -5   1     6546.05     6844.81    222.66 o 
   5  -5   1      219.07      217.60     20.93 o 
   6  -5   1      560.33      621.49     31.27 o 
   7  -5   1       31.17       28.47     12.90 o 
   8  -5   1      314.17      370.05     25.72 o 
   9  -5   1       14.87        8.89      8.60 o 
  10  -5   1       41.53       42.72     18.31 o 
  -9  -4   1       36.77       52.40     16.25 o 
  -8  -4   1       37.04       25.47      9.15 o 
  -7  -4   1       67.63       62.70     13.90 o 
  -6  -4   1     1824.72     1941.43     58.26 o 
  -5  -4   1      315.91      298.17     25.61 o 
  -4  -4   1      143.09      130.63      5.99 o 
  -3  -4   1     3053.56     3143.34    116.13 o 
  -2  -4   1     1373.39     1141.36     20.45 o 
  -1  -4   1        7.95        5.12      2.09 o 
   0  -4   1     5882.40     5031.48     49.55 o 
   2  -4   1     4274.67     4077.32     65.46 o 
   3  -4   1      425.32      515.34     18.20 o 
   4  -4   1       47.15       22.46     15.52 o 
   5  -4   1      266.00      298.12     15.87 o 
   6  -4   1      362.16      316.71     43.85 o 
   7  -4   1      576.24      591.39     27.88 o 
   8  -4   1      274.75      278.00     44.14 o 
   9  -4   1       80.97       84.52     26.43 o 
  10  -4   1        1.50        9.99      9.51 o 
  -9  -3   1        0.53        4.93      7.60 o 
  -8  -3   1       23.13       27.05      6.81 o 
  -7  -3   1     1117.43     1095.75     66.15 o 
  -6  -3   1        0.29        5.17      5.84 o 
  -5  -3   1      416.89      410.66     11.52 o 
  -4  -3   1       28.67       19.40      4.26 o 
  -3  -3   1      357.72      387.50     12.10 o 
  -2  -3   1     2552.20     2471.20     70.46 o 
  -1  -3   1      633.63      691.73     15.34 o 
   0  -3   1       32.63       12.21      2.78 o 
   2  -3   1    16209.50    14649.67    301.18 o 
   3  -3   1     6512.89     6122.23     74.71 o 
   4  -3   1      209.30      211.03     13.70 o 
   5  -3   1     1078.90     1021.55     59.92 o 
   6  -3   1       31.84       41.24      6.97 o 
   7  -3   1       44.48       59.11     14.17 o 
   8  -3   1      121.47      117.27     28.00 o 
   9  -3   1       29.83       31.22      9.26 o 
  10  -3   1        0.23        9.95      6.49 o 
 -10  -2   1        0.19        0.31      9.91 o 
  -9  -2   1        9.30       -3.54      7.11 o 
  -8  -2   1      107.74      115.93     22.79 o 
  -7  -2   1        3.53        8.31      5.79 o 
  -6  -2   1      131.08      121.94     13.87 o 
  -5  -2   1        0.98        7.45      3.49 o 
  -4  -2   1      622.72      526.64     14.36 o 
  -3  -2   1       14.34       17.19      3.73 o 
  -2  -2   1      380.95      375.72     11.74 o 
  -1  -2   1      194.69      207.99      3.92 o 
   0  -2   1        0.35        2.69      2.24 o 
   2  -2   1    16403.40    14687.11    165.49 o 
   3  -2   1       10.38       13.57      2.44 o 
   4  -2   1        1.53       -1.48      3.35 o 
   5  -2   1     2801.19     2716.63    201.93 o 
   6  -2   1       20.80       23.37      5.76 o 
   7  -2   1        4.66        7.54      7.85 o 
   8  -2   1       33.59       31.99     14.07 o 
   9  -2   1        0.88       12.24      8.46 o 
  10  -2   1       80.90       74.87     19.92 o 
 -10  -1   1       12.12       11.53      7.99 o 
  -9  -1   1       65.63       43.77     10.97 o 
  -8  -1   1        1.91        6.01      4.12 o 
  -7  -1   1       68.21       94.09     17.14 o 
  -6  -1   1       78.42      103.83     27.20 o 
  -5  -1   1     1518.67     1637.84     62.07 o 
  -4  -1   1       98.51      113.08      5.83 o 
  -3  -1   1      346.14      330.47      5.30 o 
  -2  -1   1     8384.74     6860.41    101.62 o 
   0  -1   1      358.95      314.24      3.21 o 
   1  -1   1    10910.85     9089.34    193.50 o 
   2  -1   1     6324.12     5874.83     87.37 o 
   3  -1   1      422.58      382.15     11.96 o 
   4  -1   1     2437.06     2724.23     49.47 o 
   5  -1   1      118.33      105.49     11.04 o 
   6  -1   1      435.51      507.99     25.60 o 
   7  -1   1      241.78      274.90     13.66 o 
   8  -1   1      410.40      541.99     23.14 o 
   9  -1   1      455.83      422.44     40.49 o 
  10  -1   1      238.90      233.05     31.04 o 
 -10   0   1        3.59       10.74      6.89 o 
  -9   0   1       53.63       63.08     17.83 o 
  -8   0   1       59.39       79.44     13.45 o 
  -7   0   1      731.27      722.43     65.47 o 
  -6   0   1      431.73      465.24     22.89 o 
  -5   0   1      221.10      246.56     22.90 o 
  -4   0   1      830.60      741.79     18.78 o 
  -3   0   1       10.68       11.58      3.33 o 
  -2   0   1     5561.97     4728.38     68.35 o 
  -1   0   1     6036.20     5545.77    102.72 o 
   1   0   1      310.61      300.18      8.92 o 
   3   0   1     2376.24     2270.59     74.29 o 
   4   0   1     6757.91     6532.98    106.57 o 
   5   0   1        2.26        7.38      2.96 o 
   6   0   1      177.03      188.83     14.99 o 
   7   0   1       13.10       15.70      5.61 o 
   8   0   1        7.42       10.72      6.94 o 
   9   0   1       16.55       25.32     10.02 o 
  10   0   1       90.77       93.65     20.89 o 
 -10   1   1        3.97        8.72      8.09 o 
  -9   1   1      203.23      143.77     14.11 o 
  -8   1   1      250.84      237.33     14.52 o 
  -7   1   1      494.46      460.81     51.44 o 
  -6   1   1      316.98      390.92     31.10 o 
  -5   1   1      159.11      203.44     11.61 o 
  -4   1   1      200.04      233.31      6.09 o 
  -3   1   1       19.55       61.51     10.33 o 
  -1   1   1      248.05      259.94      7.34 o 
   0   1   1      432.31      389.48      6.44 o 
   1   1   1     1326.54     1274.93     27.74 o 
   2   1   1    13028.60    11264.81    171.82 o 
   3   1   1      106.36      113.78      5.31 o 
   4   1   1     4139.32     3931.67     74.91 o 
   5   1   1      237.36      189.76     10.09 o 
   6   1   1      214.10      262.42     11.65 o 
   7   1   1     1263.94     1365.15     42.45 o 
   8   1   1       25.12       15.86      6.32 o 
   9   1   1       69.96       53.80     11.73 o 
  10   1   1       16.59       14.53      7.97 o 
 -10   2   1        4.50       14.65      6.53 o 
  -9   2   1       20.00       26.11      8.48 o 
  -8   2   1       84.59      103.83     20.94 o 
  -7   2   1        1.92        6.08      4.82 o 
  -6   2   1     2278.65     2525.93    153.39 o 
  -5   2   1       24.83       29.21      9.06 o 
  -4   2   1     2965.99     2774.71     64.00 o 
  -3   2   1       90.66       87.63      4.94 o 
  -2   2   1      169.49      157.60      4.02 o 
  -1   2   1       65.80       53.30      6.98 o 
   0   2   1     3576.29     3030.28     56.76 o 
   1   2   1      827.68      880.56     14.98 o 
   2   2   1     1193.95     1236.08     19.54 o 
   3   2   1      709.63      672.71     10.39 o 
   4   2   1     1816.82     1922.50     39.97 o 
   5   2   1      154.64      155.03      8.72 o 
   6   2   1        0.02        5.25      3.89 o 
   7   2   1        9.81        8.93      7.41 o 
   8   2   1      495.78      471.08     26.92 o 
   9   2   1        4.94        7.11     13.36 o 
  10   2   1        8.18        3.30     10.63 o 
 -10   3   1      169.31      167.38     37.51 o 
  -9   3   1       27.68       18.64      9.87 o 
  -8   3   1      256.95      297.01     57.42 o 
  -7   3   1      201.51      177.30     15.14 o 
  -6   3   1        6.78        7.01      6.69 o 
  -5   3   1       84.65       62.18     14.77 o 
  -4   3   1      272.86      155.89     11.93 o 
  -3   3   1     1989.20     2046.10     45.37 o 
  -2   3   1      401.71      317.05     14.84 o 
   0   3   1     1528.57     1299.40     36.72 o 
   1   3   1       31.85      136.04     13.49 o 
   2   3   1       54.43       40.91      8.64 o 
   3   3   1     2556.63     2460.84     47.05 o 
   4   3   1     1276.74     1298.81     32.56 o 
   5   3   1      885.19      855.83     35.59 o 
   6   3   1     1355.87     1450.07     35.16 o 
   7   3   1       57.32       88.24     25.55 o 
   8   3   1      476.18      505.70     20.71 o 
   9   3   1       12.92        0.20      7.35 o 
 -10   4   1      264.55      259.66     23.48 o 
  -9   4   1       26.01       38.59     13.61 o 
  -8   4   1        0.71        2.38      6.94 o 
  -7   4   1        8.50        1.86      7.65 o 
  -6   4   1       35.15       20.03     14.24 o 
  -5   4   1       28.58       28.34     13.34 o 
  -4   4   1     1532.05     1426.03     38.08 o 
  -3   4   1     6076.11     5747.32    225.88 o 
  -2   4   1      207.14      233.89      7.72 o 
  -1   4   1      551.79      476.88     12.76 o 
   0   4   1     5555.25     5179.72    143.87 o 
   1   4   1     3318.84     3172.24     50.65 o 
   2   4   1     1726.33     1776.70     33.01 o 
   3   4   1        3.29        1.09      3.58 o 
   4   4   1        9.36        1.70      3.24 o 
   5   4   1       92.20       75.74     21.79 o 
   6   4   1      392.42      360.37     16.33 o 
   7   4   1        2.03        8.02      7.45 o 
   8   4   1        0.12        3.74      5.56 o 
   9   4   1        7.27        4.80      7.37 o 
 -10   5   1       23.00       18.78      9.97 o 
  -9   5   1      615.28      607.37     39.23 o 
  -8   5   1      118.93      122.24     36.00 o 
  -7   5   1      117.80      126.42     26.89 o 
  -6   5   1       74.23       95.40     31.17 o 
  -5   5   1      246.83      317.50     31.01 o 
  -4   5   1      215.38      258.91     29.50 o 
  -3   5   1     1996.90     1994.74     67.20 o 
  -2   5   1      120.90      129.47     20.14 o 
  -1   5   1      211.55      307.42     13.02 o 
   0   5   1     1987.48     2189.78     43.33 o 
   1   5   1     1007.54     1015.24     28.32 o 
   2   5   1        8.00        4.14      3.62 o 
   3   5   1     1948.80     2082.76     36.64 o 
   4   5   1      638.67      719.93     30.23 o 
   5   5   1      955.83      942.05     34.07 o 
   6   5   1      318.10      274.25     11.08 o 
   7   5   1      204.89      219.18     16.60 o 
   8   5   1       92.43       72.31     16.48 o 
   9   5   1       24.50       29.22      8.84 o 
 -10   6   1        0.01       -0.45     16.10 o 
  -9   6   1      225.56      130.96     44.75 o 
  -8   6   1       98.45       90.20     37.12 o 
  -7   6   1      217.21      238.66     18.24 o 
  -6   6   1      374.28      419.25     29.24 o 
  -5   6   1      691.76      708.26     27.28 o 
  -4   6   1       23.39       10.91     17.68 o 
  -3   6   1     6836.82     6658.78    191.11 o 
  -2   6   1        7.83       -1.54     13.55 o 
  -1   6   1     1760.17     1868.17     51.19 o 
   0   6   1       30.10       26.79     10.79 o 
   1   6   1     1695.17     1933.14     36.60 o 
   2   6   1       73.46       80.05      8.01 o 
   3   6   1       58.88       51.58     12.17 o 
   4   6   1      128.59       96.37     23.17 o 
   5   6   1       11.42       18.60      7.29 o 
   6   6   1      154.76      151.23     29.50 o 
   7   6   1       24.88       26.45      7.11 o 
   8   6   1        0.56        5.49      8.68 o 
  -9   7   1       74.99       73.52     26.11 o 
  -8   7   1       17.71       39.96     32.85 o 
  -7   7   1       55.05       72.28     37.21 o 
  -6   7   1      105.53      121.01     61.90 o 
  -5   7   1      602.05      525.05     29.58 o 
  -4   7   1        0.23        7.04     13.77 o 
  -3   7   1     5031.28     4991.43    174.48 o 
  -2   7   1      928.04     1016.92     45.91 o 
  -1   7   1       14.53        5.91      2.68 o 
   0   7   1     2846.65     3258.94     70.80 o 
   1   7   1      917.65      909.78     26.07 o 
   2   7   1     1113.08     1138.74     42.77 o 
   3   7   1      589.44      616.46     46.30 o 
   4   7   1      516.75      484.50     14.55 o 
   5   7   1       87.30       75.35     17.77 o 
   6   7   1       45.42       38.04     12.36 o 
   7   7   1      922.04      949.47     37.19 o 
   8   7   1       97.06       86.62     17.53 o 
  -9   8   1        0.07       11.66     10.23 o 
  -8   8   1       38.82       35.18     15.16 o 
  -7   8   1        0.07       15.35     13.06 o 
  -6   8   1        6.04        9.18     10.76 o 
  -5   8   1      234.39      184.64     59.94 o 
  -4   8   1       46.16       59.30     32.43 o 
  -3   8   1      287.53      331.76     65.81 o 
  -2   8   1     1157.30     1268.87     44.72 o 
  -1   8   1      305.32      277.62     19.19 o 
   0   8   1      425.73      476.06     49.37 o 
   1   8   1       46.01       40.47     16.12 o 
   2   8   1      477.01      523.63     10.91 o 
   3   8   1      475.37      436.47     32.21 o 
   4   8   1        8.86       10.63      7.87 o 
   5   8   1      824.47      846.80     65.79 o 
   6   8   1      467.16      498.02     44.46 o 
   7   8   1        2.37       -2.56      6.91 o 
  -9   9   1       43.49       11.93      9.29 o 
  -8   9   1        2.12        4.48     14.98 o 
  -7   9   1       80.86       91.77     30.78 o 
  -6   9   1      587.63      560.69     34.88 o 
  -5   9   1     2677.86     2867.48    168.12 o 
  -4   9   1      324.22      393.21     29.65 o 
  -3   9   1       37.58       47.23     10.96 o 
  -2   9   1        7.11        7.31      4.20 o 
  -1   9   1      466.58      532.20     27.13 o 
   0   9   1      359.69      356.12     24.23 o 
   1   9   1       65.57       81.22     23.36 o 
   2   9   1      143.81      142.48      5.48 o 
   3   9   1       27.96       23.95      5.36 o 
   4   9   1      189.91      138.31     16.84 o 
   5   9   1        7.14       10.81      5.68 o 
   6   9   1      199.91      191.58     30.31 o 
   7   9   1      112.90       95.99     38.30 o 
  -8  10   1       52.18       41.69     48.43 o 
  -7  10   1      149.99      111.41     34.54 o 
  -6  10   1      132.94       89.40     56.93 o 
  -5  10   1      182.23      159.62     43.65 o 
  -4  10   1       65.00       80.49     38.42 o 
  -3  10   1       85.66       67.17     26.83 o 
  -2  10   1      103.93      113.47     11.80 o 
  -1  10   1      264.24      238.68     21.62 o 
   0  10   1       70.09       92.65     29.67 o 
   1  10   1      628.11      655.49     27.82 o 
   2  10   1      457.85      410.03     17.46 o 
   3  10   1      255.78      245.65     28.43 o 
   4  10   1      150.08      150.72     11.65 o 
   5  10   1       54.44       54.65     12.61 o 
   6  10   1       18.47       31.31     16.41 o 
  -8  11   1       26.68        9.71     22.65 o 
  -7  11   1       66.14       65.28     21.11 o 
  -6  11   1        2.16       -2.18     17.65 o 
  -5  11   1       74.40       91.92     30.37 o 
  -4  11   1       84.69       46.88     30.29 o 
  -3  11   1       52.10       22.73     14.71 o 
  -2  11   1      686.26      819.22     53.47 o 
  -1  11   1        7.65        9.33      9.47 o 
   0  11   1      232.99      272.10     24.47 o 
   1  11   1       15.88       17.06      7.26 o 
   2  11   1        8.28       12.29      8.11 o 
   3  11   1      439.76      437.67     36.62 o 
   4  11   1      124.86       94.78     26.08 o 
   5  11   1       55.85       36.16     25.10 o 
  -7  12   1      970.25     1043.26     44.63 o 
  -6  12   1        3.54       -3.61     17.57 o 
  -5  12   1       17.81       -4.55     26.45 o 
  -4  12   1       31.51       19.08     13.85 o 
  -3  12   1      335.64      273.51     30.63 o 
  -2  12   1      220.85      227.04     85.64 o 
  -1  12   1      185.79      189.52     53.71 o 
   0  12   1        0.10        6.13      9.83 o 
   1  12   1       36.20       21.98      9.68 o 
   2  12   1      994.90      948.44     23.52 o 
   3  12   1        0.04        4.63      5.76 o 
   4  12   1        2.91       -1.96     19.23 o 
  -6  13   1        1.82      -15.80     16.63 o 
  -5  13   1       41.55       21.37     18.17 o 
  -4  13   1      265.54      255.98     79.58 o 
  -3  13   1        2.96       -3.12     19.53 o 
  -2  13   1        5.50        8.27     11.08 o 
  -1  13   1       33.38       11.16     12.61 o 
   0  13   1      527.83      499.87     56.08 o 
   1  13   1      134.80      149.36     24.56 o 
   2  13   1       28.59       24.27      7.68 o 
   3  13   1        0.00        6.78      5.09 o 
  -4  14   1        5.40        8.58     16.10 o 
  -3  14   1      129.17      137.90     52.72 o 
  -2  14   1       13.72        7.07     11.08 o 
  -1  14   1        2.16       11.03      8.38 o 
   0  14   1       67.34       45.94     16.00 o 
   1  14   1       28.21       12.49     10.95 o 
   2  14   1       29.26       15.36     21.03 o 
   1 -15   2       41.16       47.97     25.72 o 
   2 -15   2        7.05       20.55     14.02 o 
  -2 -14   2        0.14       12.83     14.71 o 
  -1 -14   2       31.54       26.53     15.84 o 
   0 -14   2      164.96      193.61     27.86 o 
   1 -14   2       20.75       10.94     10.98 o 
   2 -14   2      113.38      100.09     60.20 o 
   3 -14   2      203.05      122.85     50.46 o 
   4 -14   2       27.86       21.49     19.27 o 
   5 -14   2        0.02        9.82     15.05 o 
  -4 -13   2       82.07       27.96     15.39 o 
  -3 -13   2       27.93       23.37     14.37 o 
  -2 -13   2       32.14       27.14     13.51 o 
  -1 -13   2       19.20       20.58      5.62 o 
   0 -13   2      191.28      189.50     47.20 o 
   1 -13   2       60.31       65.12     13.59 o 
   2 -13   2        0.32       20.36     16.71 o 
   3 -13   2      852.63      842.82     54.11 o 
   4 -13   2        0.96        7.98      9.86 o 
   5 -13   2        2.74        5.23     22.95 o 
   6 -13   2       83.70       55.61     39.17 o 
  -5 -12   2       42.32       14.37     19.15 o 
  -4 -12   2      104.89       91.21     45.04 o 
  -3 -12   2       58.37       41.42     14.20 o 
  -2 -12   2        9.81       13.15      7.45 o 
  -1 -12   2      642.79      680.69     27.24 o 
   0 -12   2       88.25      102.82     25.03 o 
   1 -12   2       23.38       22.39     19.53 o 
   2 -12   2       21.76       17.20     15.77 o 
   3 -12   2       36.72        9.71     15.50 o 
   4 -12   2      293.09      216.70     27.32 o 
   5 -12   2       11.68        0.26     25.74 o 
   6 -12   2        9.69       10.80     10.76 o 
   7 -12   2      253.03      177.86     89.48 o 
  -6 -11   2        1.53       22.76     15.35 o 
  -5 -11   2       79.02       72.24     28.82 o 
  -4 -11   2       59.38       44.17     20.39 o 
  -3 -11   2       43.36       45.05     11.98 o 
  -2 -11   2       68.67       70.44     16.64 o 
  -1 -11   2      671.82      663.79     36.69 o 
   0 -11   2      238.97      226.03     20.06 o 
   1 -11   2      921.95      918.03     38.19 o 
   2 -11   2      109.81      110.10     24.23 o 
   3 -11   2       56.61       70.14     25.29 o 
   4 -11   2        2.57        1.24     10.35 o 
   5 -11   2        3.61        8.96     10.95 o 
   6 -11   2      198.17      220.87     74.65 o 
   7 -11   2       86.07       98.62     45.91 o 
   8 -11   2      428.96      486.97     76.08 o 
  -6 -10   2        0.02       -3.57     13.62 o 
  -5 -10   2       12.96        8.54      7.14 o 
  -4 -10   2      311.92      315.21      9.97 o 
  -3 -10   2      124.20      114.26      8.16 o 
  -2 -10   2      195.02      242.24     12.60 o 
  -1 -10   2     3195.25     3217.54    147.29 o 
   0 -10   2      336.02      404.93     45.00 o 
   1 -10   2       17.40       39.32     16.63 o 
   2 -10   2      165.60      190.54      9.45 o 
   3 -10   2      647.38      731.84     29.00 o 
   4 -10   2      216.67      253.99     23.29 o 
   5 -10   2        1.89       13.58     11.10 o 
   6 -10   2      213.53      215.79     79.92 o 
   7 -10   2       52.51       36.39     15.31 o 
   8 -10   2        2.42       18.78     15.84 o 
  -7  -9   2       34.05       45.49     10.87 o 
  -6  -9   2      168.69      135.04     56.06 o 
  -5  -9   2      503.47      526.44     21.62 o 
  -4  -9   2      293.37      254.80     23.04 o 
  -3  -9   2        9.81        9.82      6.37 o 
  -2  -9   2      147.00      160.17     14.89 o 
  -1  -9   2      564.96      603.59     25.27 o 
   0  -9   2      342.22      359.98     17.04 o 
   1  -9   2        0.01        2.71      5.31 o 
   2  -9   2      113.98      134.97     19.92 o 
   3  -9   2     2355.00     2522.89     80.00 o 
   4  -9   2      231.89      254.81     19.42 o 
   5  -9   2     1424.72     1473.23     67.47 o 
   6  -9   2     2234.75     2457.64    117.10 o 
   7  -9   2       70.26       48.28     22.84 o 
   8  -9   2       16.21        4.33     12.98 o 
   9  -9   2      116.46      156.34     76.53 o 
  -8  -8   2        8.22       12.83      6.28 o 
  -7  -8   2       38.40       22.54     10.42 o 
  -6  -8   2      176.15      144.16     31.77 o 
  -5  -8   2       94.49       91.89     19.47 o 
  -4  -8   2        0.73       -1.46      5.49 o 
  -3  -8   2        4.21        6.90      4.23 o 
  -2  -8   2      342.61      301.98     13.38 o 
  -1  -8   2     1013.09     1012.46     29.23 o 
   1  -8   2     1479.04     1549.31     46.92 o 
   2  -8   2     1739.56     1685.91     61.73 o 
   3  -8   2      280.86      262.29      9.97 o 
   4  -8   2       13.10       39.73     11.74 o 
   5  -8   2      368.76      386.32     45.75 o 
   6  -8   2     2531.17     2941.94    146.30 o 
   7  -8   2        7.32        5.63      8.49 o 
   8  -8   2      227.01      174.34     42.17 o 
   9  -8   2        0.05       11.71      9.97 o 
  -8  -7   2       25.95       31.46     12.12 o 
  -7  -7   2        1.18        7.06      6.70 o 
  -6  -7   2       22.41       30.27     13.92 o 
  -5  -7   2     1190.69     1155.25     44.42 o 
  -4  -7   2      381.52      392.36     10.54 o 
  -3  -7   2      120.51      144.25      8.99 o 
  -2  -7   2      130.37      124.62     25.05 o 
  -1  -7   2       65.52       56.37      9.60 o 
   0  -7   2      970.36     1113.04     31.23 o 
   1  -7   2       57.46       71.53     17.72 o 
   2  -7   2       77.57       72.84      6.73 o 
   3  -7   2        0.61        9.56     16.71 o 
   4  -7   2      639.12      641.47     26.34 o 
   5  -7   2       15.07       14.57      6.73 o 
   6  -7   2      277.32      298.37     70.66 o 
   7  -7   2      777.87      850.72     38.61 o 
   8  -7   2       83.57       66.33     18.15 o 
   9  -7   2        2.03        4.68     11.28 o 
  -8  -6   2       80.04       81.58     24.53 o 
  -7  -6   2        5.54       -3.11      4.11 o 
  -6  -6   2      353.92      353.82     49.03 o 
  -5  -6   2        3.70        4.91      3.68 o 
  -4  -6   2        2.04        7.77      3.19 o 
  -3  -6   2       58.24       63.67      5.85 o 
  -2  -6   2      192.41      242.81     11.84 o 
  -1  -6   2      423.00      452.56     16.77 o 
   0  -6   2     3054.09     2909.12     50.78 o 
   1  -6   2       64.72       40.33      6.51 o 
   2  -6   2      694.24      795.69     60.96 o 
   3  -6   2     8129.51     7515.48    188.16 o 
   4  -6   2     2193.03     2232.84     58.91 o 
   5  -6   2      221.62      190.55     15.53 o 
   6  -6   2      519.74      501.23     18.67 o 
   7  -6   2      200.91      189.66     51.07 o 
   8  -6   2       83.57       63.30     19.47 o 
   9  -6   2       18.14       16.43     11.38 o 
  10  -6   2       85.43       69.69     23.79 o 
  -9  -5   2       17.44       -1.81     12.04 o 
  -8  -5   2       25.83       26.82      8.97 o 
  -7  -5   2       38.82       35.86     11.40 o 
  -6  -5   2        6.03       15.45      7.45 o 
  -5  -5   2      938.79     1006.04     24.33 o 
  -4  -5   2      109.14       86.02      6.73 o 
  -3  -5   2      484.93      454.91      8.29 o 
  -2  -5   2     5142.16     5428.46    113.98 o 
  -1  -5   2       21.52       21.53      5.40 o 
   0  -5   2      332.04      422.72      8.88 o 
   1  -5   2       23.62       14.62      4.73 o 
   2  -5   2      851.57      788.27     17.03 o 
   3  -5   2     1569.24     1663.91     33.05 o 
   4  -5   2     1139.20     1293.45     37.63 o 
   5  -5   2      332.62      289.77     30.01 o 
   6  -5   2     1122.10     1218.29     48.35 o 
   7  -5   2       71.48       84.77     28.39 o 
   8  -5   2      302.36      318.38     24.91 o 
   9  -5   2       89.19       65.35     16.89 o 
  10  -5   2        9.37       14.65      9.47 o 
  -9  -4   2       25.26       12.48      7.62 o 
  -8  -4   2       89.13       96.90     22.85 o 
  -7  -4   2     1043.44      979.03     39.41 o 
  -6  -4   2      619.63      605.96     40.37 o 
  -5  -4   2       62.60       46.57      7.23 o 
  -4  -4   2      132.95      125.60      6.92 o 
  -3  -4   2     1126.95     1074.67     21.72 o 
  -2  -4   2     5010.91     4993.83     56.67 o 
  -1  -4   2      437.13      559.06     10.88 o 
   0  -4   2      236.60      248.48      9.32 o 
   1  -4   2     1830.19     1547.56     23.59 o 
   2  -4   2     2842.51     2864.62     37.82 o 
   3  -4   2     1309.13     1298.12     78.02 o 
   4  -4   2      630.03      656.32     54.62 o 
   5  -4   2      515.24      496.39     15.55 o 
   6  -4   2     1733.72     1841.05     46.26 o 
   7  -4   2      750.59      729.24     32.08 o 
   8  -4   2       51.40       30.00     12.21 o 
   9  -4   2       78.54       92.52     23.11 o 
  10  -4   2       53.87       78.37     26.43 o 
  -9  -3   2       53.53       44.03     16.14 o 
  -8  -3   2       86.46      114.04     18.33 o 
  -7  -3   2       40.99       25.44     14.19 o 
  -6  -3   2     2647.22     2774.58     54.65 o 
  -5  -3   2      395.98      399.96     19.24 o 
  -4  -3   2      651.72      677.04     34.41 o 
  -3  -3   2     1501.11     1630.09     31.25 o 
  -2  -3   2     3567.77     3331.38     58.38 o 
  -1  -3   2      110.20      114.43     10.53 o 
   0  -3   2        9.53        6.83      2.48 o 
   1  -3   2    15617.26    13959.90     98.01 o 
   2  -3   2      753.77      708.75     24.76 o 
   3  -3   2       16.93       13.79      3.88 o 
   4  -3   2     1086.54     1113.18     45.65 o 
   5  -3   2      142.53      111.54     24.67 o 
   6  -3   2      643.92      699.78     27.79 o 
   7  -3   2      233.55      255.55     14.05 o 
   8  -3   2      975.86      892.20     36.36 o 
   9  -3   2      115.36      135.09     34.03 o 
  10  -3   2       92.94       73.46     26.99 o 
 -10  -2   2        0.91       10.05      3.70 o 
  -9  -2   2       76.37       75.38     16.33 o 
  -8  -2   2       28.87       47.60      7.88 o 
  -7  -2   2       19.23       15.66      4.96 o 
  -6  -2   2        4.32       14.86      8.36 o 
  -5  -2   2       78.81       95.90      6.76 o 
  -4  -2   2      261.50      327.69     10.53 o 
  -3  -2   2     6128.81     5763.16     50.30 o 
  -2  -2   2      274.99      243.68      6.93 o 
  -1  -2   2     1763.64     1561.91     34.98 o 
   0  -2   2      426.63      406.59      4.63 o 
   1  -2   2     5269.11     4553.30     62.13 o 
   2  -2   2     2319.98     2335.52     43.41 o 
   3  -2   2     1222.87     1030.40     24.24 o 
   4  -2   2      118.38      125.17      6.51 o 
   5  -2   2      792.27      808.02     30.63 o 
   6  -2   2       59.24       63.04     13.31 o 
   7  -2   2      121.62      114.43      9.39 o 
   8  -2   2       10.41        9.46      6.36 o 
   9  -2   2      119.88      161.70     42.13 o 
  10  -2   2       28.67       35.00     12.75 o 
 -10  -1   2       24.88       36.18      8.64 o 
  -9  -1   2       17.01       15.65      6.81 o 
  -8  -1   2      307.15      259.57     11.20 o 
  -7  -1   2     2968.96     3187.53     98.49 o 
  -6  -1   2      126.91      160.80      8.08 o 
  -5  -1   2      939.60     1074.22     24.24 o 
  -4  -1   2     1406.13     1392.91     37.72 o 
  -3  -1   2      483.30      442.70     11.44 o 
  -2  -1   2     2658.42     2237.78     33.89 o 
   0  -1   2      917.86      827.13      7.63 o 
   1  -1   2       79.77      103.68      3.13 o 
   2  -1   2     7749.30     7264.09    186.56 o 
   4  -1   2      118.46       87.39      4.53 o 
   5  -1   2      108.22      102.26     20.15 o 
   6  -1   2       95.29      126.78     30.35 o 
   7  -1   2        5.73        2.84      4.09 o 
   8  -1   2       43.58       43.49     12.24 o 
   9  -1   2     1726.13     1870.42     34.02 o 
  10  -1   2       79.75       75.20     20.44 o 
 -10   0   2       20.42        7.20      7.90 o 
  -9   0   2      110.88       90.41     18.53 o 
  -8   0   2      168.86      234.01     30.08 o 
  -7   0   2      195.05      208.29     31.40 o 
  -6   0   2        1.81       -0.36      7.77 o 
  -5   0   2      114.22      150.23     19.82 o 
  -4   0   2     7739.09     7451.67    132.96 o 
  -3   0   2     1317.30     1155.96     21.19 o 
  -2   0   2     7932.78     6800.04     53.90 o 
  -1   0   2     1771.31     1703.85     32.19 o 
   2   0   2     4456.95     4103.57     74.08 o 
   3   0   2      811.13      799.73     14.96 o 
   4   0   2        5.60        6.40      3.21 o 
   5   0   2      382.58      363.01     18.12 o 
   6   0   2      415.20      493.38     18.36 o 
   7   0   2       42.52       93.76     19.61 o 
   8   0   2      360.26      393.10     39.43 o 
   9   0   2       64.85       95.46     21.45 o 
  10   0   2       80.22       95.06     20.01 o 
 -10   1   2      429.41      490.62     80.69 o 
  -9   1   2       48.01       41.63     13.47 o 
  -8   1   2     1395.10     1503.22     48.71 o 
  -7   1   2      634.45      597.64     26.22 o 
  -6   1   2      109.56      110.45     23.82 o 
  -5   1   2      448.60      426.98     16.42 o 
  -4   1   2     3570.73     3603.46     68.74 o 
  -3   1   2     3698.32     3300.80     37.00 o 
  -2   1   2      168.28      132.36      5.78 o 
  -1   1   2        5.09       14.52      3.64 o 
   0   1   2      926.04      897.39     21.10 o 
   1   1   2      824.05      869.41     11.01 o 
   2   1   2       76.56       78.15     29.27 o 
   3   1   2     2702.50     2702.35     56.25 o 
   4   1   2      521.82      651.87     29.53 o 
   5   1   2       93.54      107.04     13.29 o 
   6   1   2       83.72      100.61     11.18 o 
   7   1   2      336.35      324.34     14.22 o 
   8   1   2      266.28      266.97     26.09 o 
   9   1   2      544.49      549.11     61.84 o 
  10   1   2       39.34       31.94     18.12 o 
 -10   2   2       44.13       38.67     12.15 o 
  -9   2   2      252.71      202.65     46.44 o 
  -8   2   2       12.05        5.71     14.75 o 
  -7   2   2       69.64       71.53     25.30 o 
  -6   2   2       24.07       17.00      8.96 o 
  -5   2   2      579.73      567.81     14.82 o 
  -4   2   2     1623.27     1656.01     89.04 o 
  -3   2   2        9.80        9.74      3.23 o 
  -2   2   2     5945.14     5142.97     58.66 o 
  -1   2   2     3975.33     3574.51    102.63 o 
   0   2   2      346.47      361.97      4.25 o 
   1   2   2     9458.37     8430.04     67.40 o 
   2   2   2     1318.69     1391.66     20.44 o 
   3   2   2       91.11      117.13      6.27 o 
   4   2   2      631.54      607.29     16.01 o 
   5   2   2      810.23      772.99     63.08 o 
   6   2   2      584.53      576.84     20.36 o 
   7   2   2     1189.67     1336.99     55.58 o 
   8   2   2      777.12      887.54     26.25 o 
   9   2   2       21.50       23.04      8.74 o 
 -10   3   2      213.17      243.83     25.30 o 
  -9   3   2      106.41      117.02     34.11 o 
  -8   3   2     1659.26     1678.90     53.79 o 
  -7   3   2      605.08      581.40     30.88 o 
  -6   3   2      102.37      141.19     37.91 o 
  -5   3   2       54.17       82.04     17.32 o 
  -4   3   2     2230.73     2043.86     47.82 o 
  -3   3   2      975.12     1088.65     22.58 o 
  -2   3   2     5922.25     5326.05     94.37 o 
  -1   3   2     8845.33     7257.32    116.72 o 
   0   3   2      376.41      362.17      7.32 o 
   1   3   2        0.76       14.46      9.45 o 
   2   3   2     3535.52     3705.07     58.44 o 
   3   3   2     1087.22     1118.47     26.14 o 
   4   3   2     2192.60     2053.42     51.68 o 
   5   3   2     2332.16     2332.08    104.45 o 
   6   3   2      151.86      153.19     33.18 o 
   7   3   2        2.39       -8.47      7.63 o 
   8   3   2      477.81      513.60     22.83 o 
   9   3   2      130.15      141.00     37.82 o 
 -10   4   2        0.77        2.17     11.45 o 
  -9   4   2       49.85       16.80     16.63 o 
  -8   4   2       40.33       22.13     10.53 o 
  -7   4   2      562.27      503.16     38.17 o 
  -6   4   2        1.07        4.37      8.96 o 
  -5   4   2     1529.73     1481.45     45.01 o 
  -4   4   2     3031.81     3175.23    100.69 o 
  -3   4   2      502.46      465.11     18.68 o 
  -2   4   2       20.95        4.17      5.71 o 
  -1   4   2     4508.15     4635.69     57.10 o 
   0   4   2     3292.04     2988.67     54.68 o 
   1   4   2    12302.53    11226.02    101.52 o 
   2   4   2     1059.58     1137.85     30.86 o 
   3   4   2     1237.72     1302.32     32.67 o 
   4   4   2     1386.21     1500.85     39.58 o 
   5   4   2        0.27       -5.52      6.68 o 
   6   4   2       55.01       51.53     11.74 o 
   7   4   2     1194.29     1262.51    101.82 o 
   8   4   2        0.87        9.22      5.63 o 
   9   4   2       21.66       24.41      7.80 o 
 -10   5   2       26.76       13.81     12.57 o 
  -9   5   2      801.62      857.60     28.80 o 
  -8   5   2      142.82      133.60     35.71 o 
  -7   5   2        5.88       -1.38      7.93 o 
  -6   5   2       85.36      114.39     31.68 o 
  -5   5   2        1.46       -0.49      8.35 o 
  -4   5   2       17.60       18.63     16.07 o 
  -3   5   2      462.34      617.28     28.56 o 
  -2   5   2    10019.53    10827.79    173.35 o 
  -1   5   2       35.21       36.46     11.29 o 
   0   5   2     2873.51     3112.43     34.04 o 
   1   5   2      997.78      959.78     58.94 o 
   2   5   2     1270.52     1466.80     31.90 o 
   3   5   2      161.90      142.06     10.62 o 
   4   5   2     1116.14     1189.55     41.67 o 
   5   5   2      870.86      889.83     28.69 o 
   6   5   2      258.54      232.72     32.57 o 
   7   5   2      833.74      783.50     21.42 o 
   8   5   2      185.64      224.68     23.83 o 
   9   5   2        7.61       12.16      7.89 o 
 -10   6   2      173.42      165.41     64.15 o 
  -9   6   2      276.07      224.94     78.60 o 
  -8   6   2       29.83       10.84     17.91 o 
  -7   6   2     1253.12     1243.21     68.11 o 
  -6   6   2     1091.26     1131.31     47.15 o 
  -5   6   2        8.86       -5.76     16.18 o 
  -4   6   2     5236.77     5028.80    173.76 o 
  -3   6   2     1292.93     1252.84     53.47 o 
  -2   6   2      183.98      224.52     19.30 o 
  -1   6   2        5.18        2.96      2.16 o 
   0   6   2       42.16       86.71     19.58 o 
   1   6   2      425.35      412.47      8.80 o 
   2   6   2      237.67      251.36     29.97 o 
   3   6   2       50.63       49.00     19.45 o 
   4   6   2        2.26        5.21      4.70 o 
   5   6   2      265.11      267.06     14.68 o 
   6   6   2        9.57       24.93     10.62 o 
   7   6   2      200.14      183.00     19.66 o 
   8   6   2       41.04       42.96     10.39 o 
  -9   7   2        1.25       -3.31     13.77 o 
  -8   7   2      126.57      162.85     61.48 o 
  -7   7   2       48.04       59.98     33.04 o 
  -6   7   2      502.75      472.64     31.98 o 
  -5   7   2     1335.36     1225.45     46.55 o 
  -4   7   2      151.13      122.25     41.28 o 
  -3   7   2     1300.96     1449.45     59.60 o 
  -2   7   2       37.54       42.07     33.41 o 
  -1   7   2     2442.11     2835.91     88.65 o 
   0   7   2       63.51       69.88     12.63 o 
   1   7   2      631.50      614.61     22.26 o 
   2   7   2       38.29       47.22     11.93 o 
   3   7   2     1140.53     1072.88     35.46 o 
   4   7   2      182.14      166.32     32.23 o 
   5   7   2      812.75      841.79     38.57 o 
   6   7   2       18.53       26.14      8.59 o 
   7   7   2     1217.19     1180.19     84.47 o 
   8   7   2        6.19        6.81      5.44 o 
  -9   8   2       17.75        3.95      8.20 o 
  -8   8   2        5.74       19.49     13.73 o 
  -7   8   2        5.98        9.44     11.66 o 
  -6   8   2     1265.85     1249.34     72.55 o 
  -5   8   2       40.69       47.64     22.84 o 
  -4   8   2      196.92      188.97     23.25 o 
  -3   8   2      395.85      437.83     29.09 o 
  -2   8   2       45.76       43.24     14.92 o 
  -1   8   2     2150.19     2189.77     83.16 o 
   0   8   2      533.96      594.81     20.40 o 
   1   8   2       88.80       83.50     19.65 o 
   2   8   2       42.66       43.01      6.53 o 
   3   8   2       87.45       90.15     21.96 o 
   4   8   2     1519.70     1580.67     97.21 o 
   5   8   2      254.80      234.35     30.81 o 
   6   8   2      187.76      197.81     39.44 o 
   7   8   2       58.43       62.31     23.33 o 
  -9   9   2        0.32        3.31      9.67 o 
  -8   9   2       22.75       35.86     31.91 o 
  -7   9   2       15.40        9.03     16.86 o 
  -6   9   2      877.09      966.16     47.98 o 
  -5   9   2        0.08       -0.53      9.11 o 
  -4   9   2      689.58      606.93     37.78 o 
  -3   9   2      274.85      321.83     47.11 o 
  -2   9   2      310.72      276.03      7.78 o 
  -1   9   2       56.73       35.70     12.08 o 
   0   9   2      681.17      817.80     36.37 o 
   1   9   2      298.01      296.36     14.97 o 
   2   9   2       25.26       17.10      7.46 o 
   3   9   2     1097.29     1059.79     56.95 o 
   4   9   2      283.95      277.95     21.82 o 
   5   9   2      249.28      271.76     23.90 o 
   6   9   2      372.45      359.88     47.99 o 
   7   9   2       56.90       28.97     21.79 o 
  -8  10   2        0.00        6.21      9.07 o 
  -7  10   2       23.70       26.41     15.09 o 
  -6  10   2      477.68      401.67     27.69 o 
  -5  10   2      329.05      347.04     24.16 o 
  -4  10   2        3.98       14.56     12.61 o 
  -3  10   2      716.10      654.94     44.21 o 
  -2  10   2       23.47       21.83      3.93 o 
  -1  10   2       21.89       11.16      9.98 o 
   0  10   2        0.61        3.81      7.20 o 
   1  10   2      230.88      217.25     21.59 o 
   2  10   2      393.74      356.76     23.97 o 
   3  10   2       16.01        9.48      7.90 o 
   4  10   2       15.94        2.32      5.64 o 
   5  10   2      350.02      346.29     31.34 o 
   6  10   2        7.25       -0.71     14.30 o 
  -8  11   2       57.34       54.60     18.48 o 
  -7  11   2       55.38       49.48     48.58 o 
  -6  11   2      429.69      522.23     49.48 o 
  -5  11   2       27.96       17.01     12.64 o 
  -4  11   2      112.92       89.85     36.69 o 
  -3  11   2       14.85       17.38     16.22 o 
  -2  11   2       10.44       22.84     13.58 o 
  -1  11   2       11.31       12.47     12.83 o 
   0  11   2      190.87      171.05     45.69 o 
   1  11   2      255.74      283.03     28.14 o 
   2  11   2       95.40       75.08     23.54 o 
   3  11   2        1.24       -6.21      9.71 o 
   4  11   2      108.50       95.82     23.03 o 
   5  11   2        2.91       12.89      5.64 o 
  -7  12   2        0.36       -4.85     20.28 o 
  -6  12   2      215.90      145.32     73.75 o 
  -5  12   2     1392.37     1536.18     62.57 o 
  -4  12   2      206.48      186.18     93.39 o 
  -3  12   2       38.52       59.90     32.96 o 
  -2  12   2      174.25      152.53     41.15 o 
  -1  12   2      625.86      717.57     33.56 o 
   0  12   2      255.02      246.28     57.29 o 
   1  12   2      410.43      428.28     21.83 o 
   2  12   2      608.73      579.80     64.21 o 
   3  12   2      204.32      216.57     19.11 o 
   4  12   2      104.32       94.39     26.49 o 
  -6  13   2        0.03        3.69      9.78 o 
  -5  13   2      151.44      106.97     52.04 o 
  -4  13   2       35.39       11.74     28.60 o 
  -3  13   2       50.28       41.39     24.01 o 
  -2  13   2        2.87        5.30     11.76 o 
  -1  13   2      118.76       93.89     32.65 o 
   0  13   2      119.39      111.39     37.78 o 
   1  13   2       19.51       25.00      8.25 o 
   2  13   2        1.22        0.70     10.05 o 
   3  13   2       32.13       28.97     13.71 o 
  -4  14   2      182.05      115.63     73.64 o 
  -3  14   2      285.93      293.76     23.06 o 
  -2  14   2       11.01       16.72     13.49 o 
  -1  14   2      156.89       77.36     18.24 o 
   0  14   2       60.27       30.47     15.22 o 
   1  14   2        1.29        2.02      7.61 o 
   1 -15   3      146.66      144.42     42.67 o 
   2 -15   3      220.37      167.27     23.97 o 
  -2 -14   3       90.70       47.41     26.68 o 
  -1 -14   3        7.97        7.40      8.69 o 
   0 -14   3      245.33      246.24     19.64 o 
   1 -14   3       29.75       29.86     18.49 o 
   2 -14   3      432.97      468.61     32.28 o 
   3 -14   3       29.88       14.67     12.23 o 
   4 -14   3        5.72        8.17     15.88 o 
   5 -14   3      124.53      117.21     45.98 o 
  -4 -13   3       13.80       11.44      8.43 o 
  -3 -13   3       85.08       96.74     42.93 o 
  -2 -13   3        5.74        4.33     23.55 o 
  -1 -13   3      333.32      298.26     14.51 o 
   0 -13   3       98.84      100.75     29.87 o 
   1 -13   3      211.24      199.91     25.39 o 
   2 -13   3       24.90       19.11     23.33 o 
   3 -13   3       20.70       53.58     25.14 o 
   4 -13   3      232.25      186.67     83.01 o 
   5 -13   3       20.30       23.18     19.90 o 
   6 -13   3       13.33       17.99     10.12 o 
  -5 -12   3      122.18      109.95     37.51 o 
  -4 -12   3      334.45      306.21     89.10 o 
  -3 -12   3       11.88       18.21     21.22 o 
  -2 -12   3       14.39       10.94      5.46 o 
  -1 -12   3       59.51       52.15     11.80 o 
   0 -12   3       30.40       25.35      8.36 o 
   1 -12   3      809.67      938.01     41.16 o 
   2 -12   3        9.61       17.23     18.21 o 
   3 -12   3      129.64      157.85     76.31 o 
   4 -12   3      177.64      136.93     57.04 o 
   5 -12   3       63.41       35.14     26.38 o 
   6 -12   3      135.78       98.77     39.55 o 
   7 -12   3      110.18       68.44     29.73 o 
  -6 -11   3       12.67       12.12     23.71 o 
  -5 -11   3        0.41       20.70     12.30 o 
  -4 -11   3       38.50       20.43     26.30 o 
  -3 -11   3      246.72      276.15     11.63 o 
  -2 -11   3        0.72        0.78      5.96 o 
  -1 -11   3      690.53      696.58     42.50 o 
   0 -11   3        9.58       10.27      6.93 o 
   1 -11   3      732.82      765.61     33.45 o 
   2 -11   3       29.23       32.28     18.85 o 
   3 -11   3       35.09       16.29     23.82 o 
   4 -11   3       36.76       39.58     16.93 o 
   5 -11   3       21.27       16.74     15.54 o 
   6 -11   3      191.73      157.73     66.68 o 
   7 -11   3      321.98      342.79     26.08 o 
   8 -11   3      145.36      117.62     58.32 o 
  -6 -10   3       36.04       50.61     17.87 o 
  -5 -10   3      164.78      146.10     36.03 o 
  -4 -10   3      344.70      299.38     10.14 o 
  -3 -10   3       32.01       16.43      6.11 o 
  -2 -10   3       68.04       72.79     12.85 o 
  -1 -10   3       28.30       25.38      4.78 o 
   0 -10   3      171.09      175.73     15.04 o 
   1 -10   3       18.36       19.07      9.58 o 
   2 -10   3       38.72       42.75     14.04 o 
   3 -10   3       68.10       60.43     26.94 o 
   4 -10   3      391.44      342.30     26.72 o 
   5 -10   3        7.94        6.89     14.94 o 
   6 -10   3       54.33       40.00     16.33 o 
   7 -10   3       61.23       77.29     20.28 o 
   8 -10   3       19.89        9.60      8.65 o 
  -7  -9   3       20.04       22.69     10.46 o 
  -6  -9   3        0.17      -12.49     14.45 o 
  -5  -9   3       16.66       18.38      7.07 o 
  -4  -9   3        6.70        7.73      2.71 o 
  -3  -9   3       86.50       84.73     16.02 o 
  -2  -9   3      313.23      291.86     16.97 o 
  -1  -9   3      340.14      382.15     20.92 o 
   0  -9   3      584.87      567.72     37.82 o 
   1  -9   3      259.48      317.11     14.73 o 
   2  -9   3        0.08        1.64      5.51 o 
   3  -9   3      448.12      531.71     16.41 o 
   4  -9   3       11.21      -10.42     14.90 o 
   5  -9   3      102.37       73.15     36.80 o 
   6  -9   3       19.41        5.57      8.62 o 
   7  -9   3       55.96       29.24     18.21 o 
   8  -9   3       83.16       77.44     37.25 o 
   9  -9   3        4.16       -2.30     14.94 o 
  -8  -8   3       92.47       64.42     16.71 o 
  -6  -8   3       40.29       44.81     22.88 o 
  -5  -8   3      646.92      589.60     31.85 o 
  -4  -8   3      271.25      284.60     14.08 o 
  -3  -8   3      208.70      223.08     11.08 o 
  -2  -8   3      587.03      603.16     14.37 o 
  -1  -8   3     1490.74     1470.66     35.05 o 
   0  -8   3      277.62      273.01      7.64 o 
   1  -8   3      639.33      668.23     51.31 o 
   2  -8   3       47.69       49.00     15.93 o 
   3  -8   3      567.72      513.41     18.60 o 
   4  -8   3     1163.43     1255.33     44.40 o 
   5  -8   3      470.05      451.57     26.79 o 
   6  -8   3       88.70       76.57     33.33 o 
   7  -8   3      240.35      228.35     36.12 o 
   8  -8   3        3.67        4.77     10.37 o 
   9  -8   3        0.91       17.71     15.27 o 
  -8  -7   3       41.70       18.63      8.84 o 
  -7  -7   3       22.26       22.80     12.68 o 
  -6  -7   3      742.71      708.15     23.70 o 
  -5  -7   3     2295.17     2213.12     53.90 o 
  -4  -7   3      162.87      181.69      9.01 o 
  -3  -7   3      166.22      197.17     34.18 o 
  -2  -7   3     1956.36     2105.86     45.30 o 
  -1  -7   3      119.28       88.23     10.10 o 
   0  -7   3     1290.99     1373.55     25.96 o 
   1  -7   3       77.51       93.71      6.60 o 
   2  -7   3      211.19      227.92     10.37 o 
   3  -7   3       96.00      116.74     10.67 o 
   4  -7   3      449.59      440.41     38.47 o 
   5  -7   3       28.35       35.77     14.60 o 
   6  -7   3        0.27        9.79      7.41 o 
   7  -7   3      830.37      920.59     42.57 o 
   8  -7   3      356.64      432.11     21.75 o 
   9  -7   3      156.33       86.54     30.78 o 
  -9  -6   3        0.68       -1.09     11.18 o 
  -8  -6   3      102.20       98.43     25.29 o 
  -7  -6   3        0.31        8.19      5.63 o 
  -6  -6   3      754.40      804.97     17.15 o 
  -5  -6   3       39.19       38.24      6.92 o 
  -4  -6   3       19.25       13.43      3.37 o 
  -3  -6   3      109.31      134.82     14.97 o 
  -2  -6   3       71.92       70.94      6.72 o 
  -1  -6   3     1367.39     1453.71     29.84 o 
   0  -6   3      167.71      163.18      5.05 o 
   1  -6   3     4040.22     4089.87     62.47 o 
   2  -6   3      907.63     1116.46     22.76 o 
   3  -6   3      324.68      330.04     16.90 o 
   4  -6   3        6.92        4.69      5.79 o 
   5  -6   3       79.99       81.71     28.84 o 
   6  -6   3      820.65      848.17     81.43 o 
   7  -6   3     1195.83     1267.48     49.90 o 
   8  -6   3       23.04       24.92     12.55 o 
   9  -6   3       21.39       26.82     10.35 o 
  10  -6   3      113.17      113.49     35.00 o 
  -9  -5   3       58.68       77.81     18.10 o 
  -8  -5   3       43.84       53.89     16.12 o 
  -7  -5   3      140.43      127.62     13.56 o 
  -6  -5   3       18.26       15.81      4.69 o 
  -5  -5   3       16.19        7.21      5.37 o 
  -4  -5   3        6.22        6.60      4.11 o 
  -3  -5   3        3.00        4.70      3.93 o 
  -2  -5   3     1481.65     1690.43     38.83 o 
  -1  -5   3     3676.62     4096.02     69.05 o 
   0  -5   3      493.72      445.30      7.43 o 
   1  -5   3        0.21        9.46      3.43 o 
   2  -5   3     9837.24     9712.56     96.52 o 
   3  -5   3     8564.42     8493.29    173.25 o 
   4  -5   3       33.77       25.73      9.72 o 
   5  -5   3        1.10       -1.50      9.83 o 
   6  -5   3      352.12      412.87     16.29 o 
   7  -5   3     2156.79     2295.64     70.09 o 
   8  -5   3       41.52       21.25      9.99 o 
   9  -5   3       59.53       64.39     21.44 o 
  10  -5   3      274.45      273.97     31.68 o 
  -9  -4   3       89.17       82.60     21.37 o 
  -8  -4   3       67.52       60.04     11.52 o 
  -7  -4   3     3957.60     4262.76    183.87 o 
  -6  -4   3     1227.60     1304.39     51.17 o 
  -5  -4   3      211.16      214.98     11.60 o 
  -4  -4   3       13.69       22.25      5.74 o 
  -3  -4   3     1733.03     1851.30     78.03 o 
  -2  -4   3    13835.95    13240.34     83.38 o 
  -1  -4   3     9777.29     9241.07    120.53 o 
   0  -4   3     1429.14     1237.66     16.61 o 
   1  -4   3     4417.59     4094.43     47.83 o 
   2  -4   3       76.82       56.13     13.23 o 
   3  -4   3       18.17       15.20      4.83 o 
   4  -4   3      327.23      376.94     10.50 o 
   5  -4   3        0.34       -3.88      6.75 o 
   6  -4   3        2.12       11.81      9.45 o 
   7  -4   3        1.67       15.71      8.03 o 
   8  -4   3      166.23      148.36     13.02 o 
   9  -4   3        7.51       16.99      7.54 o 
  10  -4   3      175.13      139.85     39.55 o 
  -9  -3   3      172.17      187.31     16.57 o 
  -8  -3   3       18.57       20.46      9.67 o 
  -7  -3   3        0.86        6.41      9.86 o 
  -6  -3   3      128.40      141.37     14.69 o 
  -5  -3   3     1095.06     1162.74     33.47 o 
  -4  -3   3     1465.36     1434.63     39.09 o 
  -3  -3   3     3125.12     3327.26     85.18 o 
  -2  -3   3     1760.57     1809.58     36.14 o 
  -1  -3   3     1193.15     1243.48     21.89 o 
   0  -3   3      141.67      154.69      3.33 o 
   1  -3   3     4316.32     3441.35     59.11 o 
   2  -3   3     1713.89     1707.83     25.66 o 
   3  -3   3        6.45        7.44      2.35 o 
   4  -3   3      769.84      777.80     18.42 o 
   5  -3   3       54.45       58.82     14.49 o 
   6  -3   3     1795.33     1717.35     44.34 o 
   7  -3   3      309.12      312.73     16.26 o 
   8  -3   3      515.20      479.69     20.08 o 
   9  -3   3      104.50      103.24     20.83 o 
  10  -3   3       81.96       99.09     23.57 o 
 -10  -2   3        3.29       10.61      8.02 o 
  -9  -2   3       47.56       35.94     13.62 o 
  -8  -2   3       18.01       19.46      7.08 o 
  -7  -2   3      565.59      633.61     40.15 o 
  -6  -2   3      112.89      100.86     19.64 o 
  -5  -2   3        2.34        6.27      2.71 o 
  -4  -2   3      717.61      694.52     42.27 o 
  -3  -2   3     1965.18     2001.74     43.51 o 
  -2  -2   3        7.79        4.36      1.53 o 
  -1  -2   3     1230.05     1165.52     23.36 o 
   0  -2   3     2793.19     2351.87     38.90 o 
   1  -2   3    11494.43     9854.13     77.06 o 
   2  -2   3     1599.01     1494.02     42.36 o 
   3  -2   3       46.11       71.97      8.10 o 
   4  -2   3     1587.79     1548.12     65.57 o 
   5  -2   3     2778.92     2644.29     84.70 o 
   6  -2   3       10.56       16.13      8.67 o 
   7  -2   3       39.19       47.52     12.66 o 
   8  -2   3        2.24        6.81      5.73 o 
   9  -2   3      411.71      467.25     22.53 o 
  10  -2   3      127.05      115.31     22.16 o 
 -10  -1   3      221.36      263.87     53.15 o 
  -9  -1   3      514.63      625.94     55.52 o 
  -8  -1   3       15.97       23.20      8.65 o 
  -7  -1   3      212.62      236.29     19.36 o 
  -6  -1   3      337.81      360.04     32.32 o 
  -5  -1   3     1529.22     1574.87     40.18 o 
  -4  -1   3      278.72      283.20      9.43 o 
  -3  -1   3     1719.33     1697.75     40.73 o 
  -2  -1   3     3208.08     2742.27     51.74 o 
  -1  -1   3     2100.72     1753.30     80.11 o 
   0  -1   3     4737.11     3974.96     31.71 o 
   1  -1   3        9.38        8.82      0.92 o 
   2  -1   3       51.73       87.40      6.53 o 
   3  -1   3       77.68       80.11      3.53 o 
   4  -1   3      244.34      212.44      7.19 o 
   5  -1   3     3749.67     3654.34    173.54 o 
   6  -1   3     1238.56     1322.88    108.78 o 
   7  -1   3      445.10      506.30     25.27 o 
   8  -1   3      406.86      376.52     20.78 o 
   9  -1   3       74.50      109.31     24.77 o 
  10  -1   3       10.30        9.63     12.02 o 
 -10   0   3       54.30       38.49     14.10 o 
  -9   0   3        2.15        0.59      9.86 o 
  -8   0   3      110.55      101.45     24.30 o 
  -7   0   3       19.65       18.02      8.13 o 
  -6   0   3      208.15      200.20     10.01 o 
  -5   0   3      899.36      878.63     17.75 o 
  -4   0   3     3450.99     3461.66     97.61 o 
  -3   0   3     4913.22     4140.73     83.52 o 
  -2   0   3    11833.16    10334.56     92.54 o 
  -1   0   3     6303.20     6188.70     95.08 o 
   0   0   3     3416.48     2759.90     29.90 o 
   1   0   3     9901.35     8989.90     98.41 o 
   2   0   3    11047.97     9641.21    107.97 o 
   3   0   3     4736.05     4410.98    103.95 o 
   4   0   3      690.79      723.86     32.70 o 
   5   0   3      384.32      459.58     12.42 o 
   6   0   3      126.48       97.52     23.84 o 
   7   0   3       58.10       68.71     13.51 o 
   8   0   3       45.17       27.60     14.50 o 
   9   0   3      143.14      163.14     23.07 o 
  10   0   3       16.24       21.66      7.58 o 
 -10   1   3      244.80      254.66     39.72 o 
  -9   1   3        7.64        6.99      7.66 o 
  -8   1   3       30.25       28.64      7.11 o 
  -7   1   3      324.46      365.39     16.32 o 
  -6   1   3       69.37       78.55     17.10 o 
  -5   1   3       21.49       25.57      8.43 o 
  -4   1   3      536.64      571.61     17.27 o 
  -3   1   3     1485.34     1629.21     27.43 o 
  -2   1   3      481.04      482.15      7.39 o 
  -1   1   3     7501.36     6471.84    116.83 o 
   0   1   3      747.84      663.96      5.36 o 
   1   1   3      759.57      780.86     12.96 o 
   2   1   3      336.92      346.18      9.40 o 
   3   1   3      134.97      135.33      4.80 o 
   4   1   3     5929.35     6271.25    161.70 o 
   5   1   3     2182.64     2228.96     55.97 o 
   6   1   3      116.91      129.47      8.13 o 
   7   1   3      534.37      585.21     24.61 o 
   8   1   3      778.79      759.61     22.44 o 
   9   1   3      481.14      539.86     47.71 o 
  10   1   3       40.83       28.68     10.05 o 
 -10   2   3       20.36       22.45     10.95 o 
  -9   2   3      250.78      244.73     34.75 o 
  -8   2   3       25.16       40.04     10.41 o 
  -7   2   3       65.60       36.74     14.76 o 
  -6   2   3     1319.14     1393.95     37.74 o 
  -5   2   3       17.37       27.08     10.75 o 
  -4   2   3     2696.40     2536.26     46.24 o 
  -3   2   3     1925.86     2112.08     50.04 o 
  -2   2   3       61.45       84.35      8.02 o 
   0   2   3      222.30      226.40      5.38 o 
   1   2   3     9679.98     8868.14    137.37 o 
   2   2   3     1346.81     1451.54     21.12 o 
   3   2   3     1402.96     1633.52     40.37 o 
   4   2   3      715.65      769.38     33.28 o 
   5   2   3       13.30       15.25      4.60 o 
   6   2   3        2.70        6.19      5.28 o 
   7   2   3        2.48        6.07      9.28 o 
   8   2   3      112.63      108.52     24.31 o 
   9   2   3       25.75       12.67      4.90 o 
 -10   3   3       76.95       39.35     14.47 o 
  -9   3   3      911.20      870.11     90.80 o 
  -8   3   3      155.44      160.84     23.20 o 
  -7   3   3        0.08       -7.81      8.24 o 
  -6   3   3     1689.23     1759.93    133.30 o 
  -5   3   3       64.19       45.25     14.29 o 
  -4   3   3       12.61       11.89      8.13 o 
  -3   3   3      583.03      526.44     14.50 o 
  -2   3   3     3378.15     3023.17     65.53 o 
  -1   3   3      355.44      340.73     13.88 o 
   0   3   3      111.40      140.85     11.08 o 
   1   3   3      254.35      279.71      6.84 o 
   2   3   3     3336.09     3345.75     45.69 o 
   3   3   3     1301.27     1310.29     25.52 o 
   4   3   3      391.78      349.56     13.44 o 
   5   3   3     2372.69     2648.95     67.26 o 
   6   3   3     1568.85     1568.58     55.80 o 
   7   3   3      272.33      274.71     12.29 o 
   8   3   3      337.76      317.93     25.29 o 
   9   3   3      195.35      190.73     14.51 o 
 -10   4   3        0.96       -5.72     13.58 o 
  -9   4   3        4.76        7.67      5.52 o 
  -8   4   3      176.89      133.15     34.93 o 
  -7   4   3      245.13      239.61     14.66 o 
  -6   4   3      182.10      190.96     24.53 o 
  -5   4   3      164.07      153.86     13.88 o 
  -4   4   3     3782.19     3709.73    114.88 o 
  -3   4   3     2251.00     2205.87     75.37 o 
  -2   4   3     1702.41     1883.80     45.58 o 
  -1   4   3      185.52      200.45     25.21 o 
   0   4   3     1627.58     1573.43     40.96 o 
   1   4   3      377.48      441.19     15.70 o 
   2   4   3       31.69       56.45     13.10 o 
   3   4   3       34.33       66.87     12.65 o 
   4   4   3        1.02        3.93      7.22 o 
   5   4   3      188.77      174.17     11.47 o 
   6   4   3        2.89        8.57      6.46 o 
   7   4   3      548.53      530.01     25.13 o 
   8   4   3       52.78       73.27     16.02 o 
   9   4   3        9.61       10.70      7.02 o 
 -10   5   3        0.12        1.20      6.17 o 
  -9   5   3        2.47       15.24     13.13 o 
  -8   5   3      144.93      165.49     44.74 o 
  -7   5   3        0.82       12.30      9.52 o 
  -6   5   3       78.66       92.04     32.55 o 
  -5   5   3     1450.98     1623.74     63.18 o 
  -4   5   3        2.05       -8.32     12.57 o 
  -3   5   3       61.83       71.72     36.27 o 
  -2   5   3     2049.35     2106.54    101.29 o 
  -1   5   3     5791.86     5604.20     97.00 o 
   0   5   3      977.52      964.74     27.37 o 
   1   5   3     1980.18     2087.87     44.02 o 
   2   5   3     1497.44     1420.43     35.25 o 
   3   5   3      124.39      136.53      9.45 o 
   4   5   3        3.26       10.81      7.82 o 
   5   5   3      567.96      567.90     23.94 o 
   6   5   3     2101.17     2452.27     85.89 o 
   7   5   3       49.89       72.02     13.73 o 
   8   5   3       83.94       85.10     17.66 o 
   9   5   3        4.03        3.73      3.84 o 
 -10   6   3        2.86        5.23     11.06 o 
  -9   6   3        0.63        1.32     10.08 o 
  -8   6   3       48.02       62.05     31.08 o 
  -7   6   3     1261.34     1530.99     81.61 o 
  -6   6   3       11.91       -5.00     14.94 o 
  -5   6   3      556.80      594.33     34.09 o 
  -4   6   3     4292.42     4068.77    141.44 o 
  -3   6   3      386.69      385.34     39.66 o 
  -2   6   3    14713.39    14279.20    135.42 o 
  -1   6   3      979.18      900.28     78.89 o 
   0   6   3      383.25      541.34     45.04 o 
   1   6   3      247.70      275.98      7.94 o 
   2   6   3      722.46      778.44     46.00 o 
   3   6   3     1925.06     2121.93    142.65 o 
   4   6   3       83.34       77.01     16.87 o 
   5   6   3      898.11      950.85     23.71 o 
   6   6   3      169.62      144.71     29.43 o 
   7   6   3       21.85       16.07     11.60 o 
   8   6   3        1.37        6.43      5.62 o 
  -9   7   3      122.70       75.44     36.24 o 
  -8   7   3       57.93       95.31     31.83 o 
  -7   7   3       88.85      106.79     40.60 o 
  -6   7   3      122.19      141.22     50.57 o 
  -5   7   3      409.85      430.95     27.77 o 
  -4   7   3      155.32      196.00     56.63 o 
  -3   7   3        4.50        9.18      8.84 o 
  -2   7   3       17.96        6.62     12.00 o 
  -1   7   3      566.48      597.71     27.05 o 
   0   7   3        5.48       11.88     10.78 o 
   1   7   3       65.59       54.16     15.89 o 
   2   7   3      260.07      246.17     12.53 o 
   3   7   3      451.50      395.08     27.21 o 
   4   7   3      555.33      610.78     51.81 o 
   5   7   3      272.39      264.88     21.62 o 
   6   7   3        7.42       10.70      5.47 o 
   7   7   3      175.55      234.40     34.95 o 
   8   7   3        1.80        7.15      6.74 o 
  -9   8   3        0.03      -19.64     14.34 o 
  -8   8   3       92.53       76.76     25.55 o 
  -7   8   3       43.66       26.15     15.43 o 
  -6   8   3      933.11     1089.43     64.12 o 
  -5   8   3        2.19       -8.24     24.87 o 
  -4   8   3     2553.32     2681.29     86.32 o 
  -3   8   3      361.49      291.73     84.93 o 
  -2   8   3      317.73      398.93     25.66 o 
  -1   8   3      524.03      455.69     20.01 o 
   0   8   3      329.48      352.85     18.72 o 
   1   8   3      120.16      171.60     40.72 o 
   2   8   3        0.02        0.35      2.08 o 
   3   8   3       15.18       19.29      8.53 o 
   4   8   3      296.74      308.67     22.31 o 
   5   8   3      127.92       98.52     22.91 o 
   6   8   3      151.87      126.89     32.79 o 
   7   8   3       30.57       24.00      7.66 o 
  -9   9   3        1.87       20.13     11.40 o 
  -8   9   3      785.57      855.65     37.33 o 
  -7   9   3       82.44       46.43     36.54 o 
  -6   9   3      556.03      551.54     34.02 o 
  -5   9   3      421.51      505.94     30.14 o 
  -4   9   3      376.29      426.51     24.87 o 
  -3   9   3       54.95       88.09     26.45 o 
  -2   9   3        0.10        1.48      1.97 o 
  -1   9   3      264.14      314.87     31.78 o 
   0   9   3       11.86       17.49      7.28 o 
   1   9   3      183.02      183.00     40.50 o 
   2   9   3      550.01      614.63     29.26 o 
   3   9   3      830.38      845.47     32.82 o 
   4   9   3      815.49      843.47     44.27 o 
   5   9   3      157.11      157.25     29.73 o 
   6   9   3      395.73      478.54     15.88 o 
   7   9   3        0.25       14.90     12.15 o 
  -8  10   3      162.56       76.80     41.20 o 
  -7  10   3       22.16       -1.32     18.63 o 
  -6  10   3       40.79       17.91     13.36 o 
  -5  10   3      163.79      199.73     50.68 o 
  -4  10   3        1.38        8.20     17.31 o 
  -3  10   3      320.07      297.97    104.15 o 
  -2  10   3      705.23      699.72     43.05 o 
  -1  10   3      260.02      282.79     48.31 o 
   0  10   3        0.79        2.02      7.15 o 
   1  10   3      395.18      388.76     41.56 o 
   2  10   3       32.02       40.25     17.15 o 
   3  10   3       29.71       24.73      9.85 o 
   4  10   3       56.55       47.93     20.37 o 
   5  10   3       13.53        0.16      4.10 o 
   6  10   3        0.76        6.43      3.87 o 
  -8  11   3      133.93      154.05     56.06 o 
  -7  11   3       11.36       10.65      8.62 o 
  -6  11   3        0.43        6.85     16.97 o 
  -5  11   3       90.46       98.25     34.28 o 
  -4  11   3       42.12       17.76     19.79 o 
  -3  11   3      700.83      793.30     43.95 o 
  -2  11   3       11.55        1.58     15.28 o 
  -1  11   3        6.85        5.92      6.69 o 
   0  11   3      300.37      319.95     24.23 o 
   1  11   3       56.22       38.41     15.63 o 
   2  11   3     1354.89     1469.96     57.59 o 
   3  11   3      415.97      418.86     18.51 o 
   4  11   3        3.66        6.12      6.81 o 
   5  11   3       89.12       65.61     19.22 o 
  -7  12   3       16.89       13.88     18.66 o 
  -6  12   3      570.60      520.24     75.78 o 
  -5  12   3       39.43       31.87     19.64 o 
  -4  12   3        3.91       15.20     11.25 o 
  -3  12   3      205.15      213.50     72.47 o 
  -2  12   3      654.15      580.86     30.50 o 
  -1  12   3      781.52      891.16     48.95 o 
   0  12   3       69.20       77.21     29.68 o 
   1  12   3        0.05        8.27      6.94 o 
   2  12   3        0.03       -1.75      7.40 o 
   3  12   3        0.06        8.07      5.99 o 
   4  12   3        9.40        3.13      4.45 o 
  -6  13   3       78.02       63.06     19.75 o 
  -5  13   3       36.18       47.15     34.24 o 
  -4  13   3        3.53       15.28     23.89 o 
  -3  13   3      106.63       60.35     27.05 o 
  -2  13   3      167.51      141.83     43.96 o 
  -1  13   3       22.29       25.34     11.80 o 
   0  13   3      255.45      263.94     30.10 o 
   1  13   3      130.99      102.74     31.25 o 
   2  13   3      298.16      302.49     18.87 o 
   3  13   3       97.41       86.90     27.67 o 
  -4  14   3      305.28      180.57    109.01 o 
  -3  14   3       46.63       41.86     15.45 o 
  -2  14   3       12.59        9.29     10.15 o 
  -1  14   3        0.35        8.46     10.91 o 
   0  14   3      118.98      141.56     41.13 o 
   1  14   3      189.59      132.37     46.44 o 
   1 -15   4       79.95       71.39     20.79 o 
   2 -15   4        2.57       14.22     31.23 o 
  -2 -14   4       19.95       13.96     10.99 o 
  -1 -14   4       49.11       65.96     30.18 o 
   0 -14   4      102.23       70.21     23.09 o 
   1 -14   4       18.72       16.92     17.18 o 
   3 -14   4       60.31       47.79     26.11 o 
   4 -14   4        9.22       17.50     18.10 o 
   5 -14   4        3.09       -0.08     15.73 o 
  -4 -13   4       22.75       22.69     12.76 o 
  -3 -13   4        3.03        5.00     11.48 o 
  -2 -13   4      234.03      174.85     81.35 o 
  -1 -13   4      254.80      308.39     22.40 o 
   0 -13   4       97.16       94.58     23.46 o 
   1 -13   4       27.80       43.95     17.42 o 
   2 -13   4       21.99       24.12     22.92 o 
   3 -13   4       78.20       68.07     24.42 o 
   4 -13   4      180.90      112.88     61.90 o 
   5 -13   4       37.87       25.29     10.99 o 
   6 -13   4      455.29      481.48     30.44 o 
  -5 -12   4      219.49      199.35     70.10 o 
  -4 -12   4     1084.88     1208.67     49.14 o 
  -3 -12   4       38.43       28.97     31.12 o 
  -2 -12   4      487.93      488.35     24.14 o 
  -1 -12   4       18.17       20.36      8.81 o 
   0 -12   4      105.28      106.05     28.85 o 
   1 -12   4       16.63       10.42      6.81 o 
   2 -12   4      304.79      282.13     29.80 o 
   3 -12   4      172.48      167.25     50.95 o 
   4 -12   4       18.50       19.60     15.13 o 
   5 -12   4       34.06        5.42     11.59 o 
   6 -12   4       78.52       54.45     19.94 o 
   7 -12   4      244.46      259.67     24.95 o 
  -6 -11   4        9.78       10.72     10.31 o 
  -5 -11   4       14.85       11.18     11.63 o 
  -4 -11   4      153.05      160.18     65.77 o 
  -3 -11   4       16.82       22.45      8.40 o 
  -2 -11   4      149.76      116.24      9.60 o 
  -1 -11   4       70.59      112.84     27.83 o 
   0 -11   4      358.31      360.58     20.89 o 
   1 -11   4      620.20      591.50     31.27 o 
   2 -11   4       88.93       91.21     34.28 o 
   3 -11   4       17.38       23.82     18.44 o 
   4 -11   4       12.35        3.39      8.32 o 
   5 -11   4       53.58       40.64     13.77 o 
   6 -11   4        3.45        6.51     12.79 o 
   7 -11   4       16.76       20.47     13.32 o 
   8 -11   4       56.20       44.85     29.95 o 
  -6 -10   4       82.34       60.43     17.61 o 
  -5 -10   4      169.03      177.15     19.20 o 
  -4 -10   4      241.81      264.00     11.26 o 
  -3 -10   4      448.80      477.33     14.22 o 
  -2 -10   4      106.40      101.15      7.49 o 
  -1 -10   4       23.61       35.93     10.25 o 
   0 -10   4        0.96      -22.05     16.37 o 
   1 -10   4      107.57      104.41     15.72 o 
   2 -10   4      558.78      529.72     25.61 o 
   3 -10   4        0.15       11.40      9.86 o 
   4 -10   4       39.09       35.67     13.92 o 
   5 -10   4      146.50      107.43     35.33 o 
   6 -10   4       97.16       97.68     45.34 o 
   7 -10   4       60.18       71.83     30.67 o 
   8 -10   4        0.32        5.79      6.81 o 
  -7  -9   4       63.38       63.29     39.28 o 
  -6  -9   4       43.92       51.29     24.80 o 
  -5  -9   4       26.99       21.37     11.21 o 
  -4  -9   4       83.62       79.09      6.21 o 
  -3  -9   4      546.31      558.67     38.20 o 
  -2  -9   4      294.62      315.28      9.77 o 
  -1  -9   4      949.80      860.27     23.22 o 
   0  -9   4     1432.31     1510.70     59.68 o 
   1  -9   4      818.09      878.83     18.87 o 
   2  -9   4      609.60      619.91     23.01 o 
   3  -9   4     1195.74     1272.52     49.67 o 
   4  -9   4     1756.56     1896.95     86.54 o 
   5  -9   4       90.89       72.09     23.25 o 
   6  -9   4       14.32       19.45     11.10 o 
   7  -9   4      514.22      512.36     25.00 o 
   8  -9   4       11.87        8.17      9.48 o 
   9  -9   4       48.47       49.99     21.25 o 
  -8  -8   4        0.46        9.52      7.56 o 
  -7  -8   4       68.12       66.22     28.97 o 
  -6  -8   4        0.25       16.74     12.45 o 
  -5  -8   4     1729.00     1778.08     57.98 o 
  -4  -8   4      118.29      135.83     22.54 o 
  -3  -8   4      336.15      359.15     11.09 o 
  -2  -8   4     1578.59     1559.85     31.41 o 
  -1  -8   4     1349.28     1386.67     35.18 o 
   0  -8   4      295.18      250.07     13.69 o 
   1  -8   4        0.01        6.65      3.43 o 
   2  -8   4        9.55        6.21      7.13 o 
   3  -8   4      669.30      766.51     33.98 o 
   4  -8   4        3.16       17.72      8.01 o 
   5  -8   4      578.45      526.61     25.27 o 
   6  -8   4      167.69      146.09     39.16 o 
   7  -8   4      434.60      458.70     18.76 o 
   8  -8   4       15.57        3.89      6.70 o 
   9  -8   4        4.41       14.56     10.82 o 
  -8  -7   4       67.33       89.70     22.65 o 
  -7  -7   4      180.45      192.61     47.41 o 
  -6  -7   4      515.34      524.45     32.59 o 
  -5  -7   4      119.19      141.23      6.35 o 
  -4  -7   4      230.00      235.51     18.49 o 
  -3  -7   4      103.07      130.83      7.05 o 
  -2  -7   4      277.45      269.68     14.62 o 
  -1  -7   4      904.43      932.20     19.34 o 
   0  -7   4      222.15      189.72      6.61 o 
   1  -7   4      696.87      766.33     14.85 o 
   2  -7   4        0.73        3.89      4.70 o 
   3  -7   4     1594.80     1597.63     44.65 o 
   4  -7   4      468.44      441.13     20.55 o 
   5  -7   4      112.99       90.00     19.98 o 
   6  -7   4       68.53       -2.90     19.38 o 
   7  -7   4        5.18       16.28      9.14 o 
   8  -7   4        3.57        3.43      6.37 o 
   9  -7   4        1.09        4.22      9.26 o 
  -9  -6   4       71.82       96.82     24.76 o 
  -8  -6   4       41.17       51.14     13.92 o 
  -7  -6   4       33.10       43.18     12.53 o 
  -6  -6   4      104.44       84.86     18.23 o 
  -5  -6   4      831.67      780.18     24.77 o 
  -4  -6   4      523.46      541.09     18.42 o 
  -3  -6   4      889.78      994.90     33.67 o 
  -2  -6   4     3916.34     4166.64    161.09 o 
  -1  -6   4       25.01       33.01      6.27 o 
   0  -6   4      257.17      244.65      7.79 o 
   1  -6   4      493.04      515.95     13.12 o 
   2  -6   4      114.32      100.75      5.67 o 
   3  -6   4      181.48      203.34      7.97 o 
   4  -6   4      161.54      184.47     15.35 o 
   5  -6   4       33.86       39.76     16.07 o 
   6  -6   4      856.76      832.78     33.51 o 
   7  -6   4       98.83       67.40     22.61 o 
   8  -6   4      163.17      110.12     20.74 o 
   9  -6   4      137.45      100.92     30.17 o 
  -9  -5   4      294.18      307.34     17.23 o 
  -8  -5   4        9.18       15.25      5.89 o 
  -7  -5   4       34.45       37.60     11.03 o 
  -6  -5   4     1350.16     1445.77     35.57 o 
  -5  -5   4        9.09        9.50      3.86 o 
  -4  -5   4       83.71       85.97      9.84 o 
  -3  -5   4     2928.61     3189.76    105.06 o 
  -2  -5   4        9.03       14.94      4.07 o 
  -1  -5   4      736.99      892.60     16.28 o 
   0  -5   4       17.18       27.95      5.49 o 
   1  -5   4      453.54      533.94      8.42 o 
   2  -5   4     2780.04     3032.73     27.49 o 
   3  -5   4     1489.14     1415.12     28.47 o 
   4  -5   4       59.51       77.26     23.98 o 
   5  -5   4     1302.27     1164.16     44.19 o 
   6  -5   4     2391.66     2551.50     55.86 o 
   7  -5   4      545.10      564.18     52.60 o 
   8  -5   4       11.70       10.65      5.32 o 
   9  -5   4       91.55       63.03     16.88 o 
  10  -5   4       38.19       17.50      9.97 o 
  -9  -4   4       17.53       13.32      8.05 o 
  -8  -4   4      172.90      166.52     16.95 o 
  -7  -4   4        5.13        9.38     10.54 o 
  -6  -4   4      825.99      810.09     29.20 o 
  -5  -4   4      627.74      653.44     13.43 o 
  -4  -4   4        6.79        7.67      3.89 o 
  -3  -4   4     8642.72     7889.74    132.71 o 
  -2  -4   4     3769.53     3802.60     60.68 o 
  -1  -4   4      537.67      463.89      8.98 o 
   0  -4   4     9544.12     9066.03     79.87 o 
   1  -4   4       33.66       40.52      7.04 o 
   2  -4   4     2068.69     2375.66     35.44 o 
   3  -4   4      332.96      347.24      8.52 o 
   4  -4   4        1.11        1.91      2.31 o 
   5  -4   4        1.93        6.72      6.11 o 
   6  -4   4      418.65      439.45     13.95 o 
   7  -4   4        0.38        1.76      8.17 o 
   8  -4   4       33.99       39.95      8.12 o 
   9  -4   4       79.87       61.21     13.43 o 
  10  -4   4      296.85      285.92     23.29 o 
  -9  -3   4      447.79      428.77     17.51 o 
  -8  -3   4      127.82      142.30     23.99 o 
  -7  -3   4      351.02      305.87     13.33 o 
  -6  -3   4        0.10       -3.90      5.81 o 
  -5  -3   4      138.84      143.90      5.91 o 
  -4  -3   4      454.20      537.40     11.68 o 
  -3  -3   4     2585.06     2765.48     95.76 o 
  -2  -3   4      880.30      915.51     28.80 o 
  -1  -3   4      165.69      134.92      3.11 o 
   0  -3   4      585.18      586.10      5.79 o 
   1  -3   4     2653.49     2535.94     31.97 o 
   2  -3   4       35.19       44.00      3.93 o 
   3  -3   4      759.12      700.12     13.91 o 
   4  -3   4      132.71      136.43     10.07 o 
   5  -3   4      124.83      117.00     10.21 o 
   6  -3   4      611.48      624.86     20.87 o 
   7  -3   4      139.00      124.05     20.58 o 
   8  -3   4      143.13      145.89     27.08 o 
   9  -3   4       15.85        1.30      5.50 o 
  10  -3   4       30.54       18.22      9.92 o 
 -10  -2   4        1.09       18.69      8.00 o 
  -9  -2   4       50.57       46.82     10.66 o 
  -8  -2   4        4.50        2.00      3.75 o 
  -7  -2   4     2499.19     2762.33     78.38 o 
  -6  -2   4       12.05       17.72      6.48 o 
  -5  -2   4     2223.95     2504.12     50.66 o 
  -4  -2   4       68.75       45.23      5.91 o 
  -3  -2   4      387.56      386.74      7.05 o 
  -2  -2   4      271.42      174.09      2.70 o 
  -1  -2   4     2512.15     2184.13     91.38 o 
   0  -2   4      403.17      403.51      6.27 o 
   1  -2   4     2311.87     2082.98     24.77 o 
   2  -2   4     7884.58     7202.12     83.11 o 
   3  -2   4        0.53        2.01      2.37 o 
   4  -2   4     4284.63     3854.12    135.90 o 
   5  -2   4     1967.16     1842.19     42.38 o 
   6  -2   4      198.39      227.36     16.55 o 
   7  -2   4       75.41       77.83     15.86 o 
   8  -2   4       47.34       57.69     14.55 o 
   9  -2   4       17.49       23.00     11.96 o 
  10  -2   4       91.44       73.93     20.12 o 
 -10  -1   4      178.53      123.00     38.87 o 
  -9  -1   4      215.33      219.79     17.72 o 
  -8  -1   4     1119.96     1079.67     37.01 o 
  -7  -1   4        2.66        0.01      7.13 o 
  -6  -1   4     1270.01     1284.57     35.92 o 
  -5  -1   4      378.88      385.13     11.51 o 
  -4  -1   4      385.03      414.13     12.05 o 
  -3  -1   4        0.19        2.65      1.62 o 
  -2  -1   4     6556.43     5669.83     51.50 o 
  -1  -1   4     3334.29     2685.05     81.16 o 
   0  -1   4     6366.62     5668.93    115.14 o 
   1  -1   4     7908.84     7048.16    113.59 o 
   2  -1   4        4.34       30.63      7.30 o 
   3  -1   4     4745.23     4537.38     99.81 o 
   4  -1   4     4604.26     4496.26    181.67 o 
   5  -1   4     2374.52     2316.98    133.65 o 
   6  -1   4      322.31      287.84     27.98 o 
   7  -1   4      229.37      242.44     25.44 o 
   8  -1   4        8.54       10.88      6.51 o 
   9  -1   4      213.15      207.15     33.25 o 
  10  -1   4       91.36       58.31     21.97 o 
 -10   0   4        0.89        7.68      7.31 o 
  -9   0   4      645.62      640.99     28.81 o 
  -8   0   4      697.42      712.96     54.05 o 
  -7   0   4     1154.45     1219.91     47.09 o 
  -6   0   4     3589.41     3991.31     91.75 o 
  -5   0   4        1.37        1.03      3.52 o 
  -4   0   4     2772.36     2693.74     92.75 o 
  -3   0   4     2074.34     1989.05     34.92 o 
  -2   0   4     2162.75     2076.30     54.27 o 
  -1   0   4       66.00       46.55      3.14 o 
   0   0   4     1103.29      993.60     14.62 o 
   1   0   4      457.76      447.00      4.47 o 
   2   0   4       95.29      107.54      3.83 o 
   3   0   4       40.62       39.17      5.47 o 
   4   0   4       58.20       71.54     10.19 o 
   5   0   4     2267.46     2352.73    110.47 o 
   6   0   4       51.48       61.90     11.68 o 
   7   0   4        2.24        4.52      5.27 o 
   8   0   4      412.42      405.77     22.99 o 
   9   0   4       12.87       13.11      8.09 o 
  10   0   4       45.26       29.78     14.67 o 
 -10   1   4      265.63      257.18     57.08 o 
  -9   1   4      248.39      292.84     76.84 o 
  -8   1   4        6.53       14.03      7.92 o 
  -7   1   4       20.78       21.99     10.05 o 
  -6   1   4      205.99      243.66     12.77 o 
  -5   1   4       13.71        7.19      4.22 o 
  -4   1   4      993.65      961.73     22.48 o 
  -3   1   4       41.88       55.61     11.83 o 
  -2   1   4     9112.83     8474.71    392.53 o 
  -1   1   4     1416.67     1221.94     74.52 o 
   0   1   4    18729.83    16140.05    171.93 o 
   1   1   4    18449.71    16947.11    222.78 o 
   2   1   4      827.83      917.45     19.37 o 
   3   1   4      122.16      135.85      5.32 o 
   4   1   4      135.64      126.78      6.80 o 
   5   1   4       37.99       44.93      9.13 o 
   6   1   4      190.77      215.08     10.01 o 
   7   1   4        2.30        5.51     13.00 o 
   8   1   4      336.70      342.71     20.41 o 
   9   1   4      259.07      260.36     13.50 o 
 -10   2   4      135.09      129.02     32.33 o 
  -9   2   4       20.86       23.10     11.92 o 
  -8   2   4      426.49      393.27     18.21 o 
  -7   2   4      253.41      244.17     13.48 o 
  -6   2   4       77.15      104.39     28.28 o 
  -5   2   4      597.50      702.61     18.86 o 
  -4   2   4      383.66      360.48     14.65 o 
  -3   2   4      788.46      872.57     20.46 o 
  -2   2   4     1826.05     1768.30     49.10 o 
  -1   2   4    11273.58     9460.50    362.07 o 
   0   2   4     1064.55      895.71     14.97 o 
   1   2   4     1063.78     1018.54     15.32 o 
   2   2   4      135.05      144.95      5.69 o 
   3   2   4        0.37        2.07      3.30 o 
   4   2   4       88.37       98.09     19.49 o 
   5   2   4        4.36        2.62      3.40 o 
   6   2   4       86.71      113.16     26.97 o 
   7   2   4      436.48      479.97     31.38 o 
   8   2   4        6.88        5.41      5.03 o 
   9   2   4      347.57      383.71     48.69 o 
 -10   3   4       17.73       16.74     13.09 o 
  -9   3   4        5.11        1.12      7.53 o 
  -8   3   4       36.00       29.26     10.40 o 
  -7   3   4        5.74        9.14      6.78 o 
  -6   3   4     2714.71     2913.96     72.12 o 
  -5   3   4      540.86      562.46     30.37 o 
  -4   3   4       60.50       50.01     18.10 o 
  -3   3   4     3954.64     4198.05     41.39 o 
  -2   3   4     4201.31     3864.20    217.35 o 
  -1   3   4     2207.61     2294.52     46.41 o 
   0   3   4     1526.83     1583.88     29.04 o 
   1   3   4     9923.80     8874.94     63.98 o 
   2   3   4      663.69      753.77     21.85 o 
   3   3   4     1938.59     1949.44     67.99 o 
   4   3   4      697.88      661.52     38.49 o 
   5   3   4     3776.16     4006.07    138.24 o 
   6   3   4      149.49      176.42     42.65 o 
   7   3   4       72.32       68.30     14.37 o 
   8   3   4      298.54      314.84     15.12 o 
   9   3   4        1.36        7.76      6.30 o 
 -10   4   4       12.07       12.45     14.60 o 
  -9   4   4       11.68       26.90     10.76 o 
  -8   4   4       96.18       45.64     15.28 o 
  -7   4   4        1.57        4.82      8.09 o 
  -6   4   4      210.33      224.15     16.78 o 
  -5   4   4      196.33      169.89     15.20 o 
  -4   4   4      612.17      539.01     23.55 o 
  -3   4   4     2834.33     2828.34     88.58 o 
  -2   4   4     6487.80     5964.86     82.87 o 
  -1   4   4     1396.15     1413.03     28.10 o 
   0   4   4     2232.79     2292.81     39.14 o 
   1   4   4      965.97      810.19     15.20 o 
   2   4   4      647.49      668.11     16.78 o 
   3   4   4     1925.50     1937.44     42.99 o 
   4   4   4       66.14       63.31     15.17 o 
   5   4   4       57.30       45.78     10.57 o 
   6   4   4       83.89       93.72     23.83 o 
   7   4   4       62.09       76.81     17.63 o 
   8   4   4      425.24      409.41     14.31 o 
   9   4   4      109.53      110.76     27.87 o 
 -10   5   4       37.98       22.69     22.99 o 
  -9   5   4        1.23        7.94     13.55 o 
  -8   5   4      384.68      399.57     24.01 o 
  -7   5   4      801.52      896.06     31.08 o 
  -6   5   4      572.34      705.29     39.77 o 
  -5   5   4      478.88      552.67     28.94 o 
  -4   5   4       55.91       69.27     23.33 o 
  -3   5   4      279.95      336.92     47.37 o 
  -2   5   4      109.29      167.63     19.08 o 
  -1   5   4       97.58      117.05     26.85 o 
   0   5   4      904.05      885.99     18.62 o 
   1   5   4     2508.66     2510.91     46.09 o 
   2   5   4      489.69      455.53     17.22 o 
   3   5   4       15.83        7.11      6.94 o 
   4   5   4      863.73      882.55     40.69 o 
   5   5   4       27.06       29.65     11.46 o 
   6   5   4        0.01        6.19      9.72 o 
   7   5   4        8.55        9.91      4.68 o 
   8   5   4       39.63       33.11      7.58 o 
 -10   6   4        0.08        4.70      5.98 o 
  -9   6   4       60.01       44.10     19.83 o 
  -8   6   4       87.02       74.05     25.17 o 
  -7   6   4       32.01       15.35     10.23 o 
  -6   6   4      369.34      411.91     38.64 o 
  -5   6   4       81.42      102.46     36.31 o 
  -4   6   4      243.62      268.51     20.28 o 
  -3   6   4       29.64       12.49     20.17 o 
  -2   6   4     1552.11     1529.93     62.35 o 
  -1   6   4       73.31       67.40      4.91 o 
   0   6   4     2545.66     2441.42    153.41 o 
   1   6   4       41.04       43.75      4.35 o 
   2   6   4      143.34      146.20     10.73 o 
   3   6   4       58.72       75.24     22.41 o 
   4   6   4      511.60      506.79     14.02 o 
   5   6   4     1219.75     1402.67     44.39 o 
   6   6   4       31.23       28.92     12.10 o 
   7   6   4        6.18       14.95      6.61 o 
   8   6   4       88.12       94.36     21.64 o 
  -9   7   4       82.91       58.51     33.60 o 
  -8   7   4      106.74      126.92     38.72 o 
  -7   7   4       47.59       65.58     21.07 o 
  -6   7   4       40.82       33.90     20.47 o 
  -5   7   4       54.11       56.03     29.31 o 
  -4   7   4       84.62       68.75     20.58 o 
  -3   7   4      254.72      308.02     28.79 o 
  -2   7   4      422.31      462.48     24.34 o 
  -1   7   4      116.39      146.98     31.74 o 
   0   7   4      697.94      636.30     17.32 o 
   1   7   4     4004.17     3931.31    103.84 o 
   2   7   4        1.21        5.84      3.31 o 
   3   7   4     2407.54     2304.95     75.22 o 
   4   7   4     1858.22     1943.53     60.73 o 
   5   7   4      673.03      680.79     53.88 o 
   6   7   4        1.46        7.79      5.85 o 
   7   7   4        5.74       13.21      5.31 o 
   8   7   4      171.02      150.58     36.86 o 
  -9   8   4      193.62      138.24     66.90 o 
  -8   8   4      376.28      346.89     28.67 o 
  -7   8   4        0.28       -1.69     14.67 o 
  -6   8   4       70.06       60.02     30.78 o 
  -5   8   4      976.90      977.26     49.97 o 
  -4   8   4       33.55        6.77     10.84 o 
  -3   8   4     1901.97     2161.73     79.66 o 
  -2   8   4       19.36       19.00     12.08 o 
  -1   8   4      195.73      222.50     16.00 o 
   0   8   4      919.90      920.78     27.11 o 
   1   8   4      490.31      458.61     19.37 o 
   2   8   4        0.66        0.50      1.75 o 
   3   8   4      154.06      133.09     20.40 o 
   4   8   4        8.49        3.83      8.50 o 
   5   8   4      429.80      445.12     20.58 o 
   6   8   4      176.01      167.05     42.45 o 
   7   8   4      119.81       70.74     29.04 o 
  -9   9   4       33.47        1.81     12.45 o 
  -8   9   4      127.89      118.64     57.80 o 
  -7   9   4       26.85       11.21     10.39 o 
  -6   9   4      158.87      141.03     52.87 o 
  -5   9   4      484.05      508.08     32.06 o 
  -4   9   4      753.38      629.06     81.43 o 
  -3   9   4       35.66       31.04     14.56 o 
  -2   9   4       44.04       33.06      5.09 o 
  -1   9   4        0.70        0.27      6.02 o 
   0   9   4      126.52      130.83     36.50 o 
   1   9   4      125.28      137.79     27.95 o 
   2   9   4      143.86      182.61     29.39 o 
   3   9   4     2311.26     2395.42     89.38 o 
   4   9   4       13.26       10.88      8.76 o 
   5   9   4       86.92       79.10     19.85 o 
   6   9   4      114.03       86.16     26.59 o 
  -8  10   4       12.76        0.38      9.56 o 
  -7  10   4      170.45      127.67    102.08 o 
  -6  10   4        2.73        5.15     14.75 o 
  -5  10   4       48.46       30.67     21.45 o 
  -4  10   4       56.79       76.01     32.74 o 
  -3  10   4       96.24       76.65     39.85 o 
  -2  10   4       80.81       61.48     27.47 o 
  -1  10   4       46.75       38.11     19.47 o 
   0  10   4      182.62      189.53     48.04 o 
   1  10   4      590.73      683.74     22.41 o 
   2  10   4     1302.63     1395.24     61.82 o 
   3  10   4      292.55      308.46     20.49 o 
   4  10   4       27.22       22.25      5.64 o 
   5  10   4        7.57        3.66      6.05 o 
   6  10   4        0.82       12.69      9.58 o 
  -7  11   4        3.05        3.12     16.10 o 
  -6  11   4       70.74       64.72     29.95 o 
  -5  11   4        9.44       11.59     12.79 o 
  -4  11   4       40.46       37.59     25.74 o 
  -3  11   4       29.71       10.01     18.78 o 
  -2  11   4      180.53      189.57     43.48 o 
  -1  11   4        9.77       19.65      8.33 o 
   0  11   4       24.72       10.81     14.05 o 
   1  11   4       98.26       97.34     28.62 o 
   2  11   4      607.68      615.21     35.71 o 
   3  11   4       22.07       11.15      4.83 o 
   4  11   4      109.31       91.10     31.95 o 
   5  11   4        4.82        6.11      6.60 o 
  -7  12   4      277.62      176.21     54.79 o 
  -6  12   4        8.70       16.41     16.86 o 
  -5  12   4       65.61       45.12     37.82 o 
  -4  12   4       99.78       97.68     30.93 o 
  -3  12   4       26.38       37.93     12.64 o 
  -2  12   4      702.69      728.61     30.70 o 
  -1  12   4       38.21       17.09     12.12 o 
   0  12   4     1028.44     1200.28     82.08 o 
   1  12   4       85.03      102.18     20.44 o 
   2  12   4       25.36       31.98     11.22 o 
   3  12   4        5.58        2.70      7.19 o 
   4  12   4      107.61       99.57     30.09 o 
  -5  13   4      288.92      222.53    115.70 o 
  -4  13   4        1.42      -14.15     17.61 o 
  -3  13   4       54.34       61.98     25.83 o 
  -2  13   4       82.24       75.60     25.68 o 
  -1  13   4       25.99       32.57     14.42 o 
   0  13   4      667.58      743.66     43.97 o 
   1  13   4      200.05      227.27     28.38 o 
   2  13   4       50.95       49.48     19.45 o 
   3  13   4       52.71       34.91     15.36 o 
  -4  14   4       58.88       82.97     36.24 o 
  -3  14   4       28.58       22.39      9.20 o 
  -2  14   4      175.82      106.93     30.80 o 
  -1  14   4        3.08       16.22     12.45 o 
   0  14   4        4.03        9.41     11.00 o 
   1  14   4      283.02      290.24     19.37 o 
   1 -15   5      467.70      498.66     26.09 o 
   2 -15   5       33.59       21.45     20.85 o 
  -2 -14   5       28.04        9.63     11.18 o 
  -1 -14   5       75.18       45.72     29.95 o 
   0 -14   5       82.77       99.41     38.12 o 
   1 -14   5      107.92      105.99     22.55 o 
   2 -14   5        1.60        8.35     10.35 o 
   3 -14   5       14.20       16.18     11.63 o 
   4 -14   5       32.99       17.20     15.50 o 
   5 -14   5       13.98       17.91     12.30 o 
  -4 -13   5       38.82       12.87      6.70 o 
  -3 -13   5        4.18      -13.77     17.20 o 
  -2 -13   5       31.82       65.10     32.40 o 
  -1 -13   5       25.46       24.56      9.88 o 
   0 -13   5       85.91       96.08     32.97 o 
   1 -13   5      156.44      154.16     60.99 o 
   2 -13   5        9.37        8.17     12.30 o 
   3 -13   5      368.65      461.16     34.09 o 
   4 -13   5      112.87       96.93     70.21 o 
   5 -13   5      352.18      358.33     29.39 o 
   6 -13   5      109.05       82.25     53.96 o 
  -5 -12   5       29.49       25.81     17.84 o 
  -4 -12   5      416.02      476.29     45.34 o 
  -3 -12   5      226.31      213.84     85.90 o 
  -2 -12   5       41.50       43.43     14.01 o 
  -1 -12   5       47.01       26.85     12.27 o 
   0 -12   5      283.57      314.76     16.86 o 
   1 -12   5       58.00       88.88     19.11 o 
   2 -12   5        4.84       -0.75     11.59 o 
   3 -12   5      195.31      153.97     53.54 o 
   4 -12   5      389.74      402.01     25.44 o 
   5 -12   5        6.01       13.21     10.35 o 
   6 -12   5       92.80       87.33     38.46 o 
   7 -12   5        1.24        3.61      9.03 o 
  -6 -11   5      148.67      168.01     40.11 o 
  -5 -11   5       11.51       -3.01     17.20 o 
  -4 -11   5      201.14      225.84     70.14 o 
  -3 -11   5      647.01      591.41     21.08 o 
  -2 -11   5       90.85       88.95     10.81 o 
  -1 -11   5       15.84       11.46      6.42 o 
   0 -11   5      401.24      335.34     42.56 o 
   1 -11   5       64.12       65.43     31.27 o 
   2 -11   5       78.55       80.97     31.98 o 
   3 -11   5      239.04      208.42     20.58 o 
   4 -11   5       40.61       29.24     18.29 o 
   5 -11   5       32.91       24.31     15.31 o 
   6 -11   5      431.40      404.76     25.14 o 
   7 -11   5       18.96       41.05     20.70 o 
   8 -11   5        8.89       10.27     19.49 o 
  -6 -10   5       23.28       11.94      9.01 o 
  -5 -10   5       12.68       16.59      5.89 o 
  -4 -10   5      215.95      232.62     21.09 o 
  -3 -10   5      329.01      332.59     13.00 o 
  -2 -10   5       63.89       58.48     10.49 o 
  -1 -10   5      838.89      807.01     30.48 o 
   0 -10   5      147.87      157.47     67.96 o 
   1 -10   5     1466.36     1576.37     48.24 o 
   2 -10   5      896.72      973.01     36.19 o 
   3 -10   5      108.04      102.46     44.21 o 
   4 -10   5        9.42       19.49     13.32 o 
   5 -10   5      247.11      259.10     19.19 o 
   6 -10   5       19.93       39.28     23.03 o 
   7 -10   5      123.79       98.21     25.81 o 
   8 -10   5       10.51        5.61     10.50 o 
  -7  -9   5       25.86       43.27     17.65 o 
  -6  -9   5       67.08       82.07     23.93 o 
  -5  -9   5        0.02        6.20      5.51 o 
  -4  -9   5      196.21      218.29     14.18 o 
  -3  -9   5      663.48      598.92     19.93 o 
  -2  -9   5      115.85      116.77      6.33 o 
  -1  -9   5      145.20      116.39      6.44 o 
   0  -9   5      725.29      820.88     28.43 o 
   1  -9   5       30.30       30.27     11.24 o 
   2  -9   5        0.60        8.93      5.33 o 
   3  -9   5      238.18      272.69     21.67 o 
   4  -9   5      868.83      960.14     52.75 o 
   5  -9   5      415.70      321.72     61.43 o 
   6  -9   5       69.73       55.54     15.33 o 
   7  -9   5      193.95      166.75     21.71 o 
   8  -9   5      229.73      204.71     48.60 o 
   9  -9   5      114.61       80.43     32.03 o 
  -8  -8   5       49.16       24.57     20.32 o 
  -7  -8   5      265.62      255.38     59.38 o 
  -6  -8   5       48.46       58.17     19.68 o 
  -5  -8   5       54.23       53.78     13.06 o 
  -4  -8   5       80.89       68.74     15.68 o 
  -3  -8   5     1061.86     1049.05     54.28 o 
  -2  -8   5     3076.78     3153.32     61.86 o 
  -1  -8   5        0.18        1.36      2.58 o 
   0  -8   5      282.40      295.73      8.68 o 
   1  -8   5      576.86      596.98     28.07 o 
   2  -8   5      349.29      361.45     13.60 o 
   3  -8   5       63.72       70.18     28.86 o 
   4  -8   5       57.28       56.60     21.29 o 
   5  -8   5      822.20      787.32     40.79 o 
   6  -8   5      177.14      198.04     24.82 o 
   7  -8   5       79.39       56.38     19.87 o 
   8  -8   5      383.07      398.32     22.56 o 
   9  -8   5       21.38       33.57     19.43 o 
  -8  -7   5       26.69       28.56      9.97 o 
  -7  -7   5      539.27      596.88     54.07 o 
  -6  -7   5       37.03       33.61     12.25 o 
  -5  -7   5      425.79      399.88     11.67 o 
  -4  -7   5      350.53      370.36     15.90 o 
  -3  -7   5       17.18       19.08      4.42 o 
  -2  -7   5       33.03       22.19      3.96 o 
  -1  -7   5     4340.42     4396.40     65.02 o 
   0  -7   5      481.49      582.48     17.09 o 
   1  -7   5      902.03      911.67     12.60 o 
   2  -7   5      179.76      172.48      9.61 o 
   3  -7   5       13.51       29.53     12.31 o 
   4  -7   5       60.40       56.97     17.13 o 
   5  -7   5       25.86       34.34     15.11 o 
   6  -7   5        7.19        7.30     11.98 o 
   7  -7   5       65.59       57.02     19.93 o 
   8  -7   5       96.98       99.40     27.83 o 
   9  -7   5       10.77       16.69     10.12 o 
  -9  -6   5        3.22        4.40      5.91 o 
  -8  -6   5       38.48       50.95     16.33 o 
  -7  -6   5       73.04       86.02     24.76 o 
  -6  -6   5       16.19       15.62      6.94 o 
  -5  -6   5        9.94       13.02      3.94 o 
  -4  -6   5        8.21        8.00      2.43 o 
  -3  -6   5       16.55       11.74      4.58 o 
  -2  -6   5      687.19      715.25     22.10 o 
  -1  -6   5     1611.04     1887.24     36.90 o 
   0  -6   5        7.70       10.07      2.69 o 
   1  -6   5        1.32        2.59      1.94 o 
   2  -6   5       87.41      101.46      5.49 o 
   3  -6   5     3027.22     3218.08     58.60 o 
   4  -6   5       74.44      109.70     23.70 o 
   5  -6   5      653.46      660.32     25.88 o 
   6  -6   5        9.32       12.52     11.00 o 
   7  -6   5      667.98      707.78     21.43 o 
   8  -6   5       20.13       19.37     10.23 o 
   9  -6   5      102.33       95.30     33.71 o 
  -9  -5   5      302.96      367.36     19.19 o 
  -8  -5   5        0.06        6.13      5.91 o 
  -7  -5   5      212.96      214.93     15.17 o 
  -6  -5   5     2074.56     2233.52     92.86 o 
  -5  -5   5       87.28       94.61     11.69 o 
  -4  -5   5        4.56        3.49      1.88 o 
  -3  -5   5      274.20      274.32     10.97 o 
  -2  -5   5        4.10        4.64      1.54 o 
  -1  -5   5      202.40      199.24     13.12 o 
   0  -5   5     4432.59     4257.18     44.98 o 
   1  -5   5        1.32        2.35      1.50 o 
   2  -5   5     1047.62      999.89     17.98 o 
   3  -5   5     3709.13     3927.21     79.51 o 
   4  -5   5     1006.49     1032.11     36.62 o 
   5  -5   5      324.87      329.87     33.75 o 
   6  -5   5     1631.49     1686.26    100.67 o 
   7  -5   5       35.00       17.38     17.55 o 
   8  -5   5      196.90      236.23     21.25 o 
   9  -5   5        0.82        4.68      5.09 o 
  10  -5   5       69.51       36.26     21.92 o 
  -9  -4   5        0.07       -7.19      9.86 o 
  -8  -4   5      430.92      413.97     19.43 o 
  -7  -4   5      969.00      913.16     35.58 o 
  -6  -4   5     2285.47     2314.98     47.50 o 
  -5  -4   5     2746.52     2873.17     53.18 o 
  -4  -4   5     1262.38     1203.38     40.68 o 
  -3  -4   5      547.19      617.42     13.57 o 
  -2  -4   5     6456.55     5888.89    136.23 o 
  -1  -4   5     4487.93     3767.82     71.78 o 
   0  -4   5       17.40       10.57      2.67 o 
   1  -4   5     2937.69     2581.34     30.94 o 
   2  -4   5      206.76      228.14      5.16 o 
   3  -4   5        0.07        4.52      3.90 o 
   4  -4   5      213.94      205.06     16.44 o 
   5  -4   5     1418.06     1421.88     42.21 o 
   6  -4   5      288.70      338.67     14.51 o 
   7  -4   5      160.04      154.44     17.96 o 
   8  -4   5        5.69       14.36      6.79 o 
   9  -4   5      143.99      122.15     34.84 o 
  10  -4   5        1.84       -7.45      9.79 o 
  -9  -3   5      228.67      224.44     21.32 o 
  -8  -3   5        0.65       15.35      9.29 o 
  -7  -3   5      461.33      500.69     22.71 o 
  -6  -3   5     1007.78     1007.73     28.04 o 
  -5  -3   5       14.78        7.11      2.94 o 
  -4  -3   5      257.89      252.08      7.61 o 
  -3  -3   5     5210.25     5134.24    162.65 o 
  -2  -3   5     1196.95     1277.89     32.03 o 
  -1  -3   5     1978.50     1708.77     42.35 o 
   0  -3   5      247.37      168.09      4.23 o 
   1  -3   5    10326.39     8775.41     85.00 o 
   2  -3   5    14558.58    13014.64    119.54 o 
   3  -3   5      457.20      472.70     24.70 o 
   4  -3   5     1028.30      978.15     29.48 o 
   5  -3   5       54.71       72.31     15.03 o 
   6  -3   5     1016.30     1065.70     29.49 o 
   7  -3   5      173.36      183.49     39.73 o 
   8  -3   5        1.91       10.56      6.13 o 
   9  -3   5       61.18       63.17     16.54 o 
  10  -3   5        1.90       11.84     10.55 o 
 -10  -2   5        0.32        2.75      7.41 o 
  -9  -2   5        1.03        0.32      4.93 o 
  -8  -2   5      620.75      661.93     39.06 o 
  -7  -2   5       31.59       58.18     11.16 o 
  -6  -2   5       59.47       71.41     25.17 o 
  -5  -2   5      200.75      185.20      8.66 o 
  -4  -2   5      652.73      564.96     14.50 o 
  -3  -2   5      764.12      859.53     16.31 o 
  -2  -2   5     2011.36     1916.34     68.43 o 
  -1  -2   5        0.39        3.72      2.29 o 
   0  -2   5       77.15       53.91      2.68 o 
   1  -2   5     3217.26     3011.92     25.72 o 
   2  -2   5      148.04      160.23      4.67 o 
   3  -2   5       57.68       69.09      4.93 o 
   4  -2   5     1819.38     1926.62     86.56 o 
   5  -2   5      149.25      157.92     41.25 o 
   6  -2   5     1180.51     1174.35     29.31 o 
   7  -2   5      253.30      213.93     25.40 o 
   8  -2   5        3.61        6.78      5.38 o 
   9  -2   5       38.94       36.50     11.79 o 
  10  -2   5        3.43        3.42      7.73 o 
 -10  -1   5        5.14       13.34      6.36 o 
  -9  -1   5       62.87       53.69     19.86 o 
  -8  -1   5      411.14      385.73     19.23 o 
  -7  -1   5       50.43       31.02      7.33 o 
  -6  -1   5     2319.95     2473.69     57.94 o 
  -5  -1   5        0.35       -1.04      3.74 o 
  -4  -1   5     4462.70     4553.14     90.47 o 
  -3  -1   5       60.28       63.07     12.02 o 
  -2  -1   5       46.26       52.50      6.57 o 
  -1  -1   5        0.19        3.40      1.23 o 
   0  -1   5     5002.26     4325.90     41.96 o 
   1  -1   5      497.55      545.45     15.66 o 
   2  -1   5    17342.74    15757.33    283.81 o 
   3  -1   5     2932.30     2698.14     40.35 o 
   4  -1   5      441.92      519.95     16.14 o 
   5  -1   5     2051.11     2212.46     78.23 o 
   6  -1   5     2988.71     3092.83    213.97 o 
   7  -1   5       26.94       25.26      6.83 o 
   8  -1   5      122.39      129.93     20.34 o 
   9  -1   5       81.79       80.27     26.08 o 
  10  -1   5       35.90       45.62     12.34 o 
 -10   0   5      189.24      175.20     31.94 o 
  -9   0   5       73.21       76.57     19.36 o 
  -8   0   5        0.93        1.08     12.40 o 
  -7   0   5       43.59       43.53     16.04 o 
  -6   0   5     1651.72     1702.53     62.27 o 
  -5   0   5       78.04       44.50     10.35 o 
  -4   0   5      696.06      748.65     26.01 o 
  -3   0   5     2164.98     2254.38     42.42 o 
  -1   0   5     8482.45     7178.24    127.48 o 
   0   0   5    20222.07    18161.82    251.35 o 
   1   0   5     2832.76     2585.70     36.04 o 
   2   0   5    11258.05    10167.29     92.52 o 
   3   0   5     1979.43     1977.57     46.09 o 
   4   0   5      210.00      242.86      7.67 o 
   5   0   5       87.14       86.04     17.70 o 
   6   0   5        9.25       15.64      6.40 o 
   7   0   5      563.48      565.69     28.71 o 
   8   0   5      194.51      196.96     22.07 o 
   9   0   5      221.43      242.81     24.71 o 
  10   0   5      296.94      359.55     25.47 o 
 -10   1   5      128.58      148.50     23.69 o 
  -9   1   5      386.22      404.47     20.59 o 
  -8   1   5       20.36       22.18     16.03 o 
  -7   1   5      231.46      239.85     16.16 o 
  -6   1   5      677.70      639.90     16.59 o 
  -5   1   5     1573.75     1537.50     80.01 o 
  -4   1   5      616.55      616.59     41.16 o 
  -3   1   5     3370.65     3279.95     39.51 o 
  -2   1   5     9914.43     9858.81    468.26 o 
  -1   1   5     1348.54     1271.05     32.08 o 
   0   1   5    13563.08    12274.54    131.54 o 
   1   1   5    19917.48    18248.96    291.54 o 
   2   1   5      716.84      708.94     10.53 o 
   3   1   5      130.06      142.33      4.39 o 
   4   1   5      565.09      500.88     14.11 o 
   5   1   5      498.96      630.90     16.63 o 
   6   1   5       79.74       88.68     18.85 o 
   7   1   5      269.08      241.13     11.50 o 
   8   1   5      249.18      230.36     11.96 o 
   9   1   5       10.84        7.76      3.49 o 
 -10   2   5      156.25      150.74     58.89 o 
  -9   2   5      254.67      235.53     38.37 o 
  -8   2   5      108.57       88.98     19.28 o 
  -7   2   5       66.10       45.87     14.22 o 
  -6   2   5       91.93      116.61     34.62 o 
  -5   2   5     1237.42     1248.78     55.05 o 
  -4   2   5     3967.17     3997.54    121.09 o 
  -3   2   5      323.14      339.86     15.84 o 
  -2   2   5       14.31       19.95      6.19 o 
  -1   2   5     4319.49     3801.41     47.95 o 
   0   2   5     3699.15     3392.63     43.51 o 
   1   2   5     1492.51     1468.02     19.30 o 
   2   2   5        1.89        3.87      1.95 o 
   3   2   5     3091.85     3070.48     54.69 o 
   4   2   5     3219.06     3377.20     71.35 o 
   5   2   5      261.07      274.96      9.64 o 
   6   2   5        3.51        7.32      4.94 o 
   7   2   5       47.53       45.10     11.99 o 
   8   2   5        8.30       14.94      5.18 o 
   9   2   5      354.97      374.40     17.36 o 
 -10   3   5      224.60      304.67     26.49 o 
  -9   3   5      144.60      119.09     50.53 o 
  -8   3   5        6.87       17.84     12.68 o 
  -7   3   5     1436.06     1605.30     69.61 o 
  -6   3   5      180.74      204.24     81.43 o 
  -5   3   5      368.50      419.43     41.50 o 
  -4   3   5      422.41      410.48     24.91 o 
  -3   3   5      136.88      167.29      9.81 o 
  -2   3   5       64.52      124.86     33.18 o 
  -1   3   5      102.30       69.74      6.13 o 
   0   3   5      367.45      363.35      4.93 o 
   1   3   5     1552.84     1435.84     22.52 o 
   2   3   5      126.80       82.81     15.38 o 
   3   3   5     1633.16     1737.35     42.37 o 
   4   3   5      101.85      112.87     10.25 o 
   5   3   5     2678.21     2931.47     68.87 o 
   6   3   5      264.82      283.64     13.36 o 
   7   3   5      173.22      222.34     27.06 o 
   8   3   5        1.13        2.63      7.08 o 
   9   3   5       26.01       24.16      8.93 o 
 -10   4   5       11.04       12.94     11.70 o 
  -9   4   5       25.17       -0.34     15.09 o 
  -8   4   5      612.52      600.53     26.79 o 
  -7   4   5       23.28       36.57     20.54 o 
  -6   4   5      210.34      220.91     18.81 o 
  -5   4   5      252.60      269.30     18.48 o 
  -4   4   5      164.99      164.51     35.29 o 
  -3   4   5      398.22      310.43     26.90 o 
  -2   4   5     1897.57     1938.68     67.32 o 
  -1   4   5      475.00      522.07     18.39 o 
   0   4   5       12.20       15.49      3.33 o 
   1   4   5     4493.76     4564.87     56.90 o 
   2   4   5      165.82      177.49     13.00 o 
   3   4   5        0.35        0.45      5.35 o 
   4   4   5       67.14       62.70     15.24 o 
   5   4   5      231.86      259.15     12.12 o 
   6   4   5        8.05        7.31      6.50 o 
   7   4   5       41.76       42.73      9.85 o 
   8   4   5      548.69      582.16     17.80 o 
   9   4   5       55.13       38.89     11.49 o 
 -10   5   5       36.05       29.35     21.41 o 
  -9   5   5       55.09       37.44     30.29 o 
  -8   5   5       35.68       36.80     14.86 o 
  -7   5   5      398.56      375.75     23.29 o 
  -6   5   5        0.03        6.70      7.75 o 
  -5   5   5      212.62      224.90     16.37 o 
  -4   5   5       16.36       15.09      7.86 o 
  -3   5   5     2789.01     2717.76     98.51 o 
  -2   5   5       54.93       48.54     32.62 o 
  -1   5   5      240.15      230.96      9.76 o 
   0   5   5      672.69      685.19     29.18 o 
   1   5   5      767.39      827.53     19.90 o 
   2   5   5       79.56       57.64     10.79 o 
   3   5   5     1540.24     1614.34     42.63 o 
   4   5   5      994.15      975.63     44.40 o 
   5   5   5      503.30      498.17     19.63 o 
   6   5   5      338.37      342.01     24.81 o 
   7   5   5      106.81       93.76     28.19 o 
   8   5   5       82.09       66.88     22.08 o 
 -10   6   5       28.46        9.52     15.73 o 
  -9   6   5       86.04       79.36     35.48 o 
  -8   6   5       28.49       17.42      9.48 o 
  -7   6   5       14.71       27.73     19.49 o 
  -6   6   5      168.60      222.23     71.79 o 
  -5   6   5        0.03        4.97      6.70 o 
  -4   6   5      500.56      485.51     27.66 o 
  -3   6   5        2.70       -0.68     10.12 o 
  -2   6   5        0.02       11.51      9.60 o 
  -1   6   5      324.63      324.71     10.08 o 
   0   6   5     2069.94     2271.60     52.48 o 
   1   6   5      531.45      608.17     27.77 o 
   2   6   5      890.77      883.94     25.84 o 
   3   6   5      168.19      167.79     13.66 o 
   4   6   5        4.94        2.22      4.79 o 
   5   6   5       13.63        4.03      9.02 o 
   6   6   5      176.56      168.46     13.73 o 
   7   6   5        4.07        7.63      3.62 o 
   8   6   5      117.51      107.64     29.40 o 
  -9   7   5       12.38       30.37     26.34 o 
  -8   7   5       77.64       82.55     23.97 o 
  -7   7   5        4.61       24.34     15.58 o 
  -6   7   5        2.52        7.94      7.26 o 
  -5   7   5       20.10       11.82     15.54 o 
  -4   7   5       17.96       22.12     11.06 o 
  -3   7   5      527.49      518.69     41.69 o 
  -2   7   5      102.33      111.38     36.31 o 
  -1   7   5     1088.41     1117.15     30.70 o 
   0   7   5      297.68      299.78     24.82 o 
   1   7   5      857.68      794.71     52.21 o 
   2   7   5      280.13      245.76     21.61 o 
   3   7   5     2731.17     2850.47     55.53 o 
   4   7   5      495.11      567.11     96.66 o 
   5   7   5      776.00      702.07     25.72 o 
   6   7   5       32.61       24.03      7.94 o 
   7   7   5        6.94       13.49      5.79 o 
  -9   8   5        1.77      -10.35     22.84 o 
  -8   8   5      294.53      380.83     71.12 o 
  -7   8   5        0.04       17.42     14.07 o 
  -6   8   5      374.78      419.77     27.92 o 
  -5   8   5      447.51      395.73     30.03 o 
  -4   8   5      664.16      574.23     37.03 o 
  -3   8   5      401.99      476.29     24.72 o 
  -2   8   5      123.94      135.60      6.28 o 
  -1   8   5      209.79      197.42     15.63 o 
   0   8   5       47.23       35.63     17.34 o 
   1   8   5        0.25       -7.95     13.49 o 
   2   8   5      211.56      204.23      6.35 o 
   3   8   5      164.24      158.02     17.27 o 
   4   8   5      301.43      325.07     41.16 o 
   5   8   5       44.53       61.95     30.37 o 
   6   8   5       13.02        6.23      5.41 o 
   7   8   5       15.73       34.34     13.19 o 
  -8   9   5       15.92       22.54     21.82 o 
  -7   9   5      633.07      651.18     50.76 o 
  -6   9   5      267.47      176.13     82.03 o 
  -5   9   5      109.26       61.22     31.61 o 
  -4   9   5      128.89      134.89     39.09 o 
  -3   9   5       48.78       29.12     14.26 o 
  -2   9   5      139.16      136.02     13.25 o 
  -1   9   5      349.74      355.66     19.84 o 
   0   9   5      239.23      267.00     19.60 o 
   1   9   5       11.64        9.65     11.42 o 
   2   9   5      349.01      389.29     19.85 o 
   3   9   5      286.90      277.93     20.91 o 
   4   9   5        6.10       -0.60      4.85 o 
   5   9   5      164.75      148.46     19.98 o 
   6   9   5        7.83        3.86      7.14 o 
  -8  10   5        9.81       -0.19     20.58 o 
  -7  10   5       31.85       30.85     11.74 o 
  -6  10   5       39.50       41.24     21.64 o 
  -5  10   5      297.92      229.53     70.33 o 
  -4  10   5      423.55      516.06     30.63 o 
  -3  10   5        0.15        0.79     14.90 o 
  -2  10   5       47.30       36.47     19.30 o 
  -1  10   5       30.64       36.62     13.34 o 
   0  10   5      349.62      377.48     28.61 o 
   1  10   5     1602.51     1563.33     67.72 o 
   2  10   5       59.50       42.75     21.88 o 
   3  10   5        0.02        9.56      8.60 o 
   4  10   5        0.96       -1.89      8.15 o 
   5  10   5        1.54        6.62      5.61 o 
   6  10   5      117.94      184.34     51.17 o 
  -7  11   5        4.22       14.98     16.56 o 
  -6  11   5        0.42      -12.30     18.25 o 
  -5  11   5       12.41       12.57     17.72 o 
  -4  11   5      115.37      129.33     55.20 o 
  -3  11   5      444.10      441.48     76.84 o 
  -2  11   5      183.43      186.90     57.24 o 
  -1  11   5        8.44        9.47      8.00 o 
   0  11   5      673.14      696.67     22.43 o 
   1  11   5      679.98      768.89     41.33 o 
   2  11   5      104.21       81.94     18.19 o 
   3  11   5     1016.86     1144.92     45.19 o 
   4  11   5       47.68       36.36     11.04 o 
   5  11   5       12.50       17.88     11.66 o 
  -6  12   5      290.03      309.18     29.99 o 
  -5  12   5      404.72      329.43     30.93 o 
  -4  12   5       78.01       50.87     50.99 o 
  -3  12   5      181.50      197.82     45.71 o 
  -2  12   5       18.73       28.44     25.08 o 
  -1  12   5       90.74       95.07     30.38 o 
   0  12   5      871.04      850.47    140.73 o 
   1  12   5        5.96        9.32      5.36 o 
   2  12   5      163.81      184.86     26.61 o 
   3  12   5       94.71       74.39     22.99 o 
   4  12   5      114.17      117.89     35.49 o 
  -5  13   5       55.27       53.43     32.06 o 
  -4  13   5       58.09       30.97     15.39 o 
  -3  13   5        9.76       14.45     12.68 o 
  -2  13   5        0.63       16.33     11.16 o 
  -1  13   5        7.93       20.52     10.23 o 
   0  13   5      228.25      214.11     62.36 o 
   1  13   5       26.67       12.03     10.01 o 
   2  13   5       14.22       17.62     13.32 o 
  -3  14   5      108.83       68.91     23.09 o 
  -2  14   5       35.58       29.57      7.96 o 
  -1  14   5       10.11        1.26      8.07 o 
   0  14   5        9.39        7.21      9.31 o 
   1 -15   6        6.42       12.45      8.32 o 
   2 -15   6       92.52      100.16     36.95 o 
  -2 -14   6       24.59       22.12     16.10 o 
  -1 -14   6      184.27      161.16     70.02 o 
   0 -14   6       27.34       38.46      9.54 o 
   1 -14   6        0.01       11.32     16.78 o 
   2 -14   6       60.44       37.70     44.17 o 
   3 -14   6       57.24       55.91     25.10 o 
   4 -14   6       53.94       63.33     21.18 o 
   5 -14   6        0.00        2.22      8.73 o 
  -4 -13   6        1.83       19.98     11.14 o 
  -3 -13   6        0.22       -9.97     14.52 o 
  -2 -13   6       72.39       81.24     32.66 o 
  -1 -13   6      151.16      168.19     60.43 o 
   0 -13   6      130.01      140.59     15.84 o 
   1 -13   6        2.49       -3.16     17.27 o 
   2 -13   6        0.94        0.04      9.63 o 
   3 -13   6        0.03        2.33     15.84 o 
   4 -13   6       35.18       37.82     16.52 o 
   5 -13   6      708.85      695.81     74.01 o 
   6 -13   6       39.34       25.59     11.06 o 
  -5 -12   6        4.91       13.13      8.99 o 
  -4 -12   6        8.59       21.97     21.67 o 
  -3 -12   6      436.67      468.46     29.76 o 
  -2 -12   6     1506.02     1452.08     58.36 o 
  -1 -12   6       87.77       95.25     18.47 o 
   0 -12   6       30.12       18.33      7.43 o 
   1 -12   6      779.47      831.27     35.33 o 
   2 -12   6        0.78        6.17      9.18 o 
   3 -12   6      654.77      587.82     32.17 o 
   4 -12   6       65.69       49.03     22.20 o 
   5 -12   6        0.06      -10.31     14.49 o 
   6 -12   6       44.47       41.50     26.83 o 
   7 -12   6       32.64       10.27     22.50 o 
  -6 -11   6      193.28      211.54     71.76 o 
  -5 -11   6       62.11       35.75     27.66 o 
  -4 -11   6      128.47      110.77     28.33 o 
  -3 -11   6      177.81      186.22     15.84 o 
  -2 -11   6        0.85       -0.97      4.79 o 
  -1 -11   6      367.68      375.77     20.45 o 
   0 -11   6      115.59      121.65     41.95 o 
   1 -11   6     1530.51     1540.69    114.35 o 
   2 -11   6      356.54      397.95     24.57 o 
   3 -11   6       53.43       58.47     34.13 o 
   4 -11   6      738.12      758.83     34.96 o 
   5 -11   6        3.00        1.84     11.29 o 
   6 -11   6       46.69       31.49     18.89 o 
   7 -11   6       36.32       34.39      9.90 o 
  -6 -10   6       33.25       31.85     15.97 o 
  -5 -10   6        0.57       11.26      7.53 o 
  -4 -10   6       15.02       29.11     10.48 o 
  -3 -10   6       33.06       31.32      8.06 o 
  -2 -10   6       97.64       75.28     16.30 o 
  -1 -10   6      205.26      200.41     10.12 o 
   0 -10   6     1485.51     1554.26     99.88 o 
   1 -10   6      373.36      342.67     13.22 o 
   2 -10   6      697.84      715.22     42.59 o 
   3 -10   6       24.42       24.76     14.22 o 
   4 -10   6      606.62      658.48     31.04 o 
   5 -10   6       76.00       34.65     21.18 o 
   6 -10   6      158.07      133.54     57.27 o 
   7 -10   6       42.51       35.07     15.15 o 
   8 -10   6      223.08      249.96     45.08 o 
  -7  -9   6       19.02       14.71     11.63 o 
  -6  -9   6       20.15       22.05     10.95 o 
  -5  -9   6        8.75       17.63      8.30 o 
  -4  -9   6       13.08        7.86      2.88 o 
  -3  -9   6     1925.18     1920.56     45.26 o 
  -2  -9   6      270.41      232.86      8.03 o 
  -1  -9   6       86.08      110.07      7.83 o 
   0  -9   6    10359.87    10473.21    171.88 o 
   1  -9   6     1255.19     1259.54     40.52 o 
   2  -9   6      845.25      846.24     51.55 o 
   3  -9   6      290.55      337.37     20.02 o 
   4  -9   6      155.00      181.10     65.17 o 
   5  -9   6      216.19      192.18     35.58 o 
   6  -9   6       69.17       59.33     13.97 o 
   7  -9   6       41.31       20.26     13.13 o 
   8  -9   6       78.22       53.33     20.52 o 
  -8  -8   6      107.56      112.13     37.36 o 
  -7  -8   6      263.04      334.06     46.39 o 
  -6  -8   6        4.12       22.16     11.40 o 
  -5  -8   6      253.26      216.62     54.18 o 
  -4  -8   6     2255.56     2537.72    141.42 o 
  -3  -8   6     1283.34     1239.73     47.72 o 
  -2  -8   6       45.98       40.31      8.51 o 
  -1  -8   6      988.67      955.74     14.33 o 
   0  -8   6      343.57      337.67     10.11 o 
   1  -8   6       50.63       56.81     17.32 o 
   2  -8   6      117.09      149.04      8.57 o 
   3  -8   6     1163.80     1150.30     36.19 o 
   4  -8   6      106.82       99.87     20.14 o 
   5  -8   6      169.87      163.87     37.31 o 
   6  -8   6        9.33       20.91     16.65 o 
   7  -8   6      249.10      209.81     46.35 o 
   8  -8   6      187.26      151.56     51.48 o 
   9  -8   6        4.82       12.48      9.95 o 
  -8  -7   6       31.06       16.41      9.67 o 
  -7  -7   6      343.83      386.43     47.11 o 
  -6  -7   6      180.58      166.31     43.35 o 
  -5  -7   6      474.46      431.05     33.28 o 
  -4  -7   6       96.40      114.94     14.97 o 
  -3  -7   6     2026.29     2082.26     41.16 o 
  -2  -7   6      240.85      231.22     10.77 o 
  -1  -7   6       32.53       54.47     10.82 o 
   0  -7   6     1028.38     1052.96     22.19 o 
   1  -7   6       68.63       81.95      6.72 o 
   2  -7   6     1040.10     1107.94     29.94 o 
   3  -7   6       25.80       31.93     14.25 o 
   4  -7   6      652.20      620.81     20.07 o 
   5  -7   6        8.07       13.77      5.76 o 
   6  -7   6      665.43      711.18     52.17 o 
   7  -7   6       45.23       34.94     12.21 o 
   8  -7   6       47.16       31.14     13.26 o 
   9  -7   6       35.92       37.51     20.20 o 
  -9  -6   6       10.79       12.64      8.47 o 
  -8  -6   6       11.74       -3.65     11.40 o 
  -7  -6   6      398.09      381.99     19.23 o 
  -6  -6   6      175.28      139.30     24.03 o 
  -5  -6   6      415.81      396.36     32.67 o 
  -4  -6   6      952.19      871.68     17.90 o 
  -3  -6   6      166.84      193.76     10.36 o 
  -2  -6   6     2553.98     2993.46     67.58 o 
  -1  -6   6      255.22      253.66     13.54 o 
   0  -6   6       76.61       84.90      6.52 o 
   1  -6   6       45.47       55.92      7.72 o 
   2  -6   6       50.80       36.54      6.62 o 
   3  -6   6     1109.94     1163.31     33.23 o 
   4  -6   6       13.27       27.27      9.96 o 
   5  -6   6       10.01        5.76      7.12 o 
   6  -6   6       23.45       38.07     14.62 o 
   7  -6   6      243.23      216.72     56.87 o 
   8  -6   6      395.83      408.55     19.93 o 
   9  -6   6        3.00        8.00      6.54 o 
  -9  -5   6      129.91      149.19     37.06 o 
  -8  -5   6       30.52       30.21     17.53 o 
  -7  -5   6       58.17       62.39     17.15 o 
  -6  -5   6      166.05      137.15     19.26 o 
  -5  -5   6      536.57      532.85     24.96 o 
  -4  -5   6        0.91        3.37      1.52 o 
  -3  -5   6      162.13      193.58      6.29 o 
  -2  -5   6       10.78        8.18      1.53 o 
  -1  -5   6      873.60      816.14     16.60 o 
   0  -5   6     1982.22     2001.72     27.90 o 
   1  -5   6       19.81        2.02      2.53 o 
   2  -5   6      225.62      232.17      6.07 o 
   3  -5   6     2524.72     2482.95     53.25 o 
   4  -5   6     2101.90     2281.04     47.50 o 
   5  -5   6       74.78      102.33     25.14 o 
   6  -5   6      373.36      388.32     14.72 o 
   7  -5   6     1193.99     1303.74    118.19 o 
   8  -5   6      296.05      319.88     48.35 o 
   9  -5   6       63.09       48.67     19.73 o 
  -9  -4   6        6.23        8.92      7.34 o 
  -8  -4   6      256.60      286.29     22.55 o 
  -7  -4   6        9.76       17.17      7.86 o 
  -6  -4   6      122.09      122.23     17.56 o 
  -5  -4   6      901.57      898.33     44.30 o 
  -4  -4   6     2138.36     2214.69     43.76 o 
  -3  -4   6       21.81       20.65     12.76 o 
  -2  -4   6     2232.98     2514.41     61.53 o 
  -1  -4   6     7497.69     7251.26     79.97 o 
   0  -4   6     3738.03     3287.34     39.24 o 
   1  -4   6     2499.79     2664.89     22.08 o 
   2  -4   6       50.52       54.25      5.95 o 
   3  -4   6      172.94      175.84     10.02 o 
   4  -4   6      374.89      424.98     12.28 o 
   5  -4   6       21.33       13.26      7.00 o 
   6  -4   6       84.74       71.49     29.01 o 
   7  -4   6       26.51       44.39     16.06 o 
   8  -4   6      182.39      184.34     43.28 o 
   9  -4   6       35.67       27.77     13.79 o 
  10  -4   6      102.77       72.01     27.91 o 
  -9  -3   6        9.01       18.29      9.03 o 
  -8  -3   6      244.14      237.86     16.69 o 
  -7  -3   6       35.59       27.05      9.09 o 
  -6  -3   6       72.65       68.11     10.13 o 
  -5  -3   6      297.66      300.84      7.87 o 
  -4  -3   6      158.89      153.46     12.44 o 
  -3  -3   6       88.76       91.44      5.60 o 
  -2  -3   6      750.60      850.82     14.69 o 
  -1  -3   6        1.63        1.43      1.01 o 
   0  -3   6     4734.97     4416.98     74.59 o 
   1  -3   6     1057.10     1049.26     13.49 o 
   2  -3   6     7002.02     6433.51     46.04 o 
   3  -3   6        2.57       13.52      3.88 o 
   4  -3   6     1040.75     1266.29     27.86 o 
   5  -3   6        2.25        5.60      4.82 o 
   6  -3   6      106.23       95.41     10.68 o 
   7  -3   6      175.49      203.42     33.88 o 
   8  -3   6        1.29        4.10      5.60 o 
   9  -3   6      236.79      235.88     24.14 o 
  10  -3   6       93.84       71.63     29.07 o 
 -10  -2   6        6.63       11.55      5.91 o 
  -9  -2   6      257.80      218.27     28.43 o 
  -8  -2   6      102.94      125.39     25.88 o 
  -7  -2   6       20.72       26.92      6.67 o 
  -6  -2   6     2081.49     2237.50     48.90 o 
  -5  -2   6      771.42      774.78     25.29 o 
  -4  -2   6      283.96      332.11     11.91 o 
  -3  -2   6       19.22       22.26      3.26 o 
  -2  -2   6        0.24       -0.12      1.14 o 
  -1  -2   6       19.93       19.48      3.18 o 
   0  -2   6      134.12      149.13      3.19 o 
   1  -2   6      759.64      721.89     15.15 o 
   2  -2   6       36.23       54.46      2.63 o 
   3  -2   6     1020.15     1158.83     22.91 o 
   4  -2   6       26.18       19.00      4.26 o 
   5  -2   6       17.77       16.57     16.09 o 
   6  -2   6      837.44      852.77     29.69 o 
   7  -2   6      255.78      252.93     10.67 o 
   8  -2   6      226.80      289.02     24.15 o 
   9  -2   6      105.95      109.39     25.30 o 
  10  -2   6       40.01       23.06     12.60 o 
 -10  -1   6      231.26      240.83     17.90 o 
  -9  -1   6      114.99      113.17     30.22 o 
  -8  -1   6      264.05      323.44     35.45 o 
  -7  -1   6       61.46       80.10     13.99 o 
  -6  -1   6       66.18       62.27     11.99 o 
  -5  -1   6       74.43       50.88     10.59 o 
  -4  -1   6     3073.46     3372.89    102.23 o 
  -3  -1   6      485.56      519.52     10.49 o 
  -2  -1   6      776.24      762.92     24.91 o 
  -1  -1   6      356.81      334.63      5.26 o 
   0  -1   6        3.04        2.37      2.51 o 
   1  -1   6     4004.63     3686.70     60.38 o 
   2  -1   6    11240.19     9912.51     82.18 o 
   3  -1   6     2303.50     2362.57     44.58 o 
   4  -1   6     3682.23     3708.11    109.04 o 
   5  -1   6     1765.52     1797.53     52.36 o 
   6  -1   6     2072.81     2120.29     45.60 o 
   7  -1   6        0.41        6.73      3.71 o 
   8  -1   6       83.32       83.62     18.61 o 
   9  -1   6       35.18       21.02      8.62 o 
  10  -1   6       23.12       12.11      7.42 o 
 -10   0   6       52.81       55.50     19.75 o 
  -9   0   6       49.79       38.75     14.86 o 
  -8   0   6      160.07      161.93     39.16 o 
  -7   0   6       30.60       22.35      6.19 o 
  -6   0   6       30.85       42.38     10.89 o 
  -5   0   6     1896.58     1974.95     65.83 o 
  -4   0   6      610.37      558.70     16.88 o 
  -3   0   6       10.69       13.99      2.81 o 
  -2   0   6     3332.76     3377.10     54.79 o 
  -1   0   6      932.47      789.92     12.79 o 
   0   0   6    19231.51    16955.70    138.70 o 
   1   0   6     4026.23     3728.87     37.00 o 
   2   0   6     1391.08     1272.27     16.91 o 
   3   0   6       37.26       65.88      5.43 o 
   4   0   6      977.95     1047.15     25.86 o 
   5   0   6      442.41      480.90     13.73 o 
   6   0   6       66.71       75.12     16.68 o 
   7   0   6      420.15      419.88     14.89 o 
   8   0   6       41.14       48.59     15.21 o 
   9   0   6      425.94      578.52     22.73 o 
 -10   1   6       26.01       17.91      9.86 o 
  -9   1   6      305.65      380.34     25.10 o 
  -8   1   6      710.64      821.63     80.45 o 
  -7   1   6       13.46       13.58      9.67 o 
  -6   1   6        0.04        4.21      4.97 o 
  -5   1   6        3.04       21.71      6.28 o 
  -4   1   6       20.28        9.15      3.71 o 
  -3   1   6     1012.29     1020.09     26.06 o 
  -2   1   6      123.21      128.06      7.24 o 
  -1   1   6      226.03      214.54      5.74 o 
   0   1   6     2398.81     2157.00     29.11 o 
   1   1   6      460.38      449.74      6.99 o 
   2   1   6     1871.54     1697.08     26.50 o 
   3   1   6     1006.03      930.00     22.52 o 
   4   1   6       26.02       30.18      7.31 o 
   5   1   6      543.80      509.67     50.33 o 
   6   1   6      169.04      155.49      9.67 o 
   7   1   6      124.58      126.48     26.19 o 
   8   1   6       11.33        7.72      9.44 o 
   9   1   6       10.79       18.72      9.33 o 
 -10   2   6      330.24      310.35     51.81 o 
  -9   2   6        9.15        3.46      8.47 o 
  -8   2   6      167.58      161.87     60.09 o 
  -7   2   6      127.81       98.13     42.52 o 
  -6   2   6      313.00      319.72     64.61 o 
  -5   2   6        0.24        2.75      3.54 o 
  -4   2   6     1186.79     1256.61     44.40 o 
  -3   2   6     1778.79     1664.06     93.60 o 
  -2   2   6     2745.82     2060.33     58.02 o 
  -1   2   6      530.59      575.92     10.64 o 
   0   2   6      300.88      282.90      6.30 o 
   1   2   6       96.65       81.38      4.71 o 
   2   2   6     1576.25     1571.91     24.73 o 
   3   2   6     1425.58     1660.93     31.81 o 
   4   2   6        4.51       15.21      7.27 o 
   5   2   6       20.63       31.38      6.84 o 
   6   2   6      138.16      133.52     15.86 o 
   7   2   6      111.83      148.45     32.58 o 
   8   2   6       21.22       25.09      7.51 o 
   9   2   6      179.23      164.72     38.66 o 
 -10   3   6       78.53       75.41     32.89 o 
  -9   3   6      130.82      104.27     58.89 o 
  -8   3   6        3.41       -0.15     14.30 o 
  -7   3   6      676.74      683.88     39.62 o 
  -6   3   6      849.93      829.42     39.58 o 
  -5   3   6      230.02      237.84     35.18 o 
  -4   3   6     1132.07     1037.54     43.12 o 
  -3   3   6      937.69      954.01     21.60 o 
  -2   3   6     1831.73     1691.45     40.70 o 
  -1   3   6        9.24        9.36      4.15 o 
   0   3   6      601.61      504.84      8.47 o 
   1   3   6      880.11      750.96     13.36 o 
   2   3   6     2896.95     2754.27     43.28 o 
   3   3   6     1849.02     1821.38     51.97 o 
   4   3   6      309.14      342.37     12.34 o 
   5   3   6      566.99      579.81     23.59 o 
   6   3   6      670.59      681.96     25.74 o 
   7   3   6       91.13      110.09     26.08 o 
   8   3   6        0.55        8.60      5.76 o 
   9   3   6       39.57       25.78      9.51 o 
 -10   4   6      337.19      296.69    103.93 o 
  -9   4   6        5.92       10.69     19.68 o 
  -8   4   6       36.83       29.12     13.40 o 
  -7   4   6       47.56       84.40     33.07 o 
  -6   4   6      848.15      876.64     41.54 o 
  -5   4   6     1198.98     1469.13     59.23 o 
  -4   4   6       26.89       20.47      9.18 o 
  -3   4   6     2510.57     2875.26     91.62 o 
  -2   4   6      236.90      163.49     12.57 o 
  -1   4   6       65.63       71.22      4.98 o 
   0   4   6      133.18      133.66      4.95 o 
   1   4   6      670.42      642.37     15.82 o 
   2   4   6        2.10        4.99      5.22 o 
   3   4   6      317.54      317.11     13.63 o 
   4   4   6      281.33      305.90     12.51 o 
   5   4   6      104.17      103.07     25.85 o 
   6   4   6     1237.73     1490.25     66.58 o 
   7   4   6      179.22      166.22     27.26 o 
   8   4   6       45.56       48.36     17.47 o 
   9   4   6       71.04       65.20     14.14 o 
 -10   5   6        8.13       12.61     19.23 o 
  -9   5   6       42.35       35.33     23.03 o 
  -8   5   6        5.66       12.04      4.82 o 
  -7   5   6      387.88      464.02     29.20 o 
  -6   5   6        0.02        9.56     10.23 o 
  -5   5   6       25.82       21.26     16.41 o 
  -4   5   6       39.01       24.42     17.53 o 
  -3   5   6       17.87       14.49     13.02 o 
  -2   5   6     1856.73     1773.53     61.63 o 
  -1   5   6      444.67      444.48     13.17 o 
   0   5   6      480.19      481.95     16.99 o 
   1   5   6      109.86      142.40      9.58 o 
   2   5   6      201.95      219.53     10.23 o 
   3   5   6      444.83      450.77     16.64 o 
   4   5   6      506.68      481.09     19.36 o 
   5   5   6     1235.55     1305.54     43.92 o 
   6   5   6      132.71       85.33     19.96 o 
   7   5   6        6.99       -0.31      7.96 o 
   8   5   6        7.65       13.23      7.12 o 
  -9   6   6        0.48        0.98     12.15 o 
  -8   6   6       17.15       15.16     12.42 o 
  -7   6   6        2.89       11.89      8.50 o 
  -6   6   6       94.40      107.73     25.29 o 
  -5   6   6      294.24      372.74     23.22 o 
  -4   6   6       41.78       54.82     25.81 o 
  -3   6   6      976.87     1050.86     52.49 o 
  -2   6   6     1605.30     1517.36     67.20 o 
  -1   6   6      344.28      374.80     13.36 o 
   0   6   6     2016.60     2226.90     84.53 o 
   1   6   6      520.10      469.87     10.28 o 
   2   6   6        8.83        5.93      4.01 o 
   3   6   6      163.09      197.11     22.69 o 
   4   6   6      128.40      162.82     34.91 o 
   5   6   6      279.47      250.97     17.86 o 
   6   6   6       62.35       65.44     15.92 o 
   7   6   6       16.42        8.26      9.03 o 
   8   6   6       35.93       41.00     13.18 o 
  -9   7   6       26.97       15.31     21.22 o 
  -8   7   6       37.39       24.72     28.60 o 
  -7   7   6        0.02       -3.46     16.82 o 
  -6   7   6        7.20       -9.14     16.67 o 
  -5   7   6      354.58      329.65     89.78 o 
  -4   7   6      182.70      153.11     61.26 o 
  -3   7   6      242.59      293.46     67.32 o 
  -2   7   6        0.21        3.33      2.78 o 
  -1   7   6       71.64       78.79      4.98 o 
   0   7   6      813.03      771.09     31.12 o 
   1   7   6     4248.34     4266.69     99.66 o 
   2   7   6      497.49      493.44     27.66 o 
   3   7   6       20.67       17.64      7.76 o 
   4   7   6      299.40      324.96     13.91 o 
   5   7   6      336.69      315.57     23.40 o 
   6   7   6       63.43       87.10     20.64 o 
   7   7   6      471.08      625.63     74.05 o 
  -9   8   6        0.17        4.29     27.84 o 
  -8   8   6      202.47      107.01     53.24 o 
  -7   8   6      141.23      122.44     66.30 o 
  -6   8   6      184.04      235.81     91.51 o 
  -5   8   6      113.32      126.58     46.85 o 
  -4   8   6     1052.11     1100.11     49.37 o 
  -3   8   6        9.61        9.48      8.99 o 
  -2   8   6       48.65       40.04      7.86 o 
  -1   8   6       18.75       20.02     12.93 o 
   0   8   6      487.61      548.17     29.56 o 
   1   8   6      274.16      273.33     14.56 o 
   2   8   6       65.94       67.63     11.63 o 
   3   8   6        0.33        3.67      4.49 o 
   4   8   6       64.82       31.73     10.49 o 
   5   8   6      294.47      276.94     31.10 o 
   6   8   6       60.60       57.17     11.23 o 
   7   8   6       64.74       66.65     19.89 o 
  -8   9   6       90.18       84.36     37.40 o 
  -7   9   6      229.99      213.42     88.27 o 
  -6   9   6       46.53       41.09     23.97 o 
  -5   9   6      537.33      580.33     72.96 o 
  -4   9   6      661.07      615.55     78.45 o 
  -3   9   6      137.88      145.54     49.25 o 
  -2   9   6      177.81      152.14      8.24 o 
  -1   9   6      543.80      559.38     26.58 o 
   0   9   6       20.55       16.55      8.82 o 
   1   9   6        0.12        2.60      5.54 o 
   2   9   6      100.19       54.99     15.37 o 
   3   9   6       71.21       48.85     11.82 o 
   4   9   6      103.50      111.25     30.35 o 
   5   9   6      381.30      368.81     14.20 o 
   6   9   6       29.31       17.58     11.01 o 
  -8  10   6        7.31        0.08     17.80 o 
  -7  10   6        4.03       10.65     19.27 o 
  -6  10   6       47.04       45.49     32.96 o 
  -5  10   6      408.50      361.98     29.95 o 
  -4  10   6        3.31       -8.39     24.46 o 
  -3  10   6      356.49      378.65     11.31 o 
  -2  10   6        7.62       12.15      8.31 o 
  -1  10   6     1140.68     1268.07     85.88 o 
   0  10   6      221.43      287.13     32.91 o 
   1  10   6      227.71      289.24     27.96 o 
   2  10   6       14.88       -9.28     10.01 o 
   3  10   6       35.52       18.96      8.68 o 
   4  10   6      118.64       93.96     23.59 o 
   5  10   6       29.75       31.64     18.29 o 
  -7  11   6       22.04       30.70     21.03 o 
  -6  11   6        0.54        4.93     15.13 o 
  -5  11   6        0.48       -4.74     16.97 o 
  -4  11   6      103.44      126.43     46.43 o 
  -3  11   6        7.60        5.68     12.70 o 
  -2  11   6      266.74      239.30     55.60 o 
  -1  11   6      750.03      662.86     29.64 o 
   0  11   6      336.76      365.38     28.66 o 
   1  11   6       56.78       60.95     22.18 o 
   2  11   6       51.89       57.81     19.11 o 
   3  11   6      222.29      202.86     53.20 o 
   4  11   6       59.17       35.75     23.91 o 
  -6  12   6      123.91       66.53     44.02 o 
  -5  12   6      571.69      532.47     33.90 o 
  -4  12   6       89.34       87.90     42.07 o 
  -3  12   6        6.86       -4.76     12.82 o 
  -2  12   6      467.90      490.96     32.32 o 
  -1  12   6        7.69        5.58      9.99 o 
   0  12   6       34.71       23.39     23.55 o 
   1  12   6      279.12      287.55     48.81 o 
   2  12   6        7.16        9.38      7.13 o 
   3  12   6       34.65       21.11      8.08 o 
  -5  13   6       55.87       30.33     21.71 o 
  -4  13   6      171.24      131.54     49.88 o 
  -3  13   6        0.03        2.19     20.64 o 
  -2  13   6        4.66        9.45      6.94 o 
  -1  13   6      423.17      439.21     22.19 o 
   0  13   6      334.88      318.91     44.53 o 
   1  13   6       63.13       68.45     20.68 o 
   2  13   6       33.89       34.50     14.50 o 
  -3  14   6        2.97       14.19      7.69 o 
  -2  14   6        8.56       -5.19     10.22 o 
  -1  14   6       26.41       33.34     11.74 o 
   1 -15   7      192.17      117.36     75.41 o 
  -2 -14   7       59.05       82.10     24.31 o 
  -1 -14   7       22.85       22.05     10.08 o 
   0 -14   7       16.69       12.49      9.97 o 
   1 -14   7       50.71       69.16     32.81 o 
   2 -14   7        2.75        1.96     13.96 o 
   3 -14   7       51.80       58.62     38.79 o 
   4 -14   7        4.72        7.56     10.39 o 
  -4 -13   7        1.05        2.75     12.87 o 
  -3 -13   7      225.23      148.89     47.52 o 
  -2 -13   7      305.88      354.07     76.99 o 
  -1 -13   7      148.28      125.71     67.17 o 
   0 -13   7      185.14      205.73     28.63 o 
   1 -13   7      261.86      295.86     31.98 o 
   2 -13   7      465.11      492.05     44.29 o 
   3 -13   7       51.94       11.89     13.73 o 
   4 -13   7      392.72      358.18     24.31 o 
   5 -13   7       19.64       27.28     28.71 o 
   6 -13   7       18.39       20.21     24.76 o 
  -5 -12   7       12.77       18.85     16.89 o 
  -4 -12   7       11.23       29.09     14.60 o 
  -3 -12   7      669.68      676.84     41.47 o 
  -2 -12   7       97.53      100.50     31.87 o 
  -1 -12   7      372.63      392.36     18.61 o 
   0 -12   7       52.29       35.77     11.01 o 
   1 -12   7      264.99      273.25     77.25 o 
   2 -12   7       56.25       36.95     37.70 o 
   3 -12   7        0.01        6.21      7.00 o 
   4 -12   7       20.27       35.22     20.85 o 
   5 -12   7       12.10       12.72      9.71 o 
   6 -12   7      170.01      117.62     43.35 o 
   7 -12   7        0.42        6.58     10.42 o 
  -6 -11   7       26.23       19.00     15.92 o 
  -5 -11   7        1.17        6.06      9.56 o 
  -4 -11   7      348.57      291.12     19.94 o 
  -3 -11   7       26.19       24.99      9.01 o 
  -2 -11   7       47.06       40.52     12.01 o 
  -1 -11   7      768.47      830.21     30.23 o 
   0 -11   7      899.23      803.35     35.52 o 
   1 -11   7       66.59       79.02     25.10 o 
   2 -11   7     1225.93     1337.62     74.69 o 
   3 -11   7        5.57        9.33     12.91 o 
   4 -11   7      112.84      118.45     32.81 o 
   5 -11   7      522.71      526.45     29.01 o 
   6 -11   7        7.11        9.97      8.20 o 
   7 -11   7        4.59       15.88      9.90 o 
  -6 -10   7        5.83       14.65      8.82 o 
  -5 -10   7       18.68       23.02      8.93 o 
  -4 -10   7      425.29      358.48     47.81 o 
  -3 -10   7      257.27      239.05     12.50 o 
  -2 -10   7      800.83      828.78     17.77 o 
  -1 -10   7       56.77       79.18      7.32 o 
   0 -10   7      455.64      446.70     15.52 o 
   1 -10   7     1835.41     1998.51     78.23 o 
   2 -10   7      111.10       78.04     33.83 o 
   3 -10   7       73.65       62.12     38.30 o 
   4 -10   7      463.35      389.78     23.25 o 
   5 -10   7        0.12        1.09      6.36 o 
   6 -10   7       58.19       58.90     13.81 o 
   7 -10   7       46.52       43.09     10.21 o 
   8 -10   7      274.92      285.71     24.38 o 
  -7  -9   7       77.19       72.51     19.34 o 
  -6  -9   7        2.62        4.44      7.00 o 
  -5  -9   7       31.94       42.54      9.03 o 
  -4  -9   7       33.96       21.24     11.61 o 
  -3  -9   7      172.13      180.17      6.22 o 
  -2  -9   7       70.75       80.25      8.75 o 
  -1  -9   7        3.29        6.59      3.20 o 
   0  -9   7     1022.67     1044.39     21.83 o 
   1  -9   7     1885.97     1976.63     74.16 o 
   2  -9   7     1566.52     1645.67     56.03 o 
   3  -9   7       45.44       33.56     23.59 o 
   4  -9   7     2408.60     2430.91     81.20 o 
   5  -9   7       57.40       66.93     14.41 o 
   6  -9   7       80.11       84.65     22.70 o 
   7  -9   7      270.87      301.70     35.08 o 
   8  -9   7        8.77        5.46      9.49 o 
  -8  -8   7      290.63      289.73     21.15 o 
  -7  -8   7      230.10      263.73     52.79 o 
  -6  -8   7        7.26       10.12      4.70 o 
  -5  -8   7      303.57      276.96     14.37 o 
  -4  -8   7      161.48      173.46      8.88 o 
  -3  -8   7      241.06      214.19      5.37 o 
  -2  -8   7      709.73      721.49     16.48 o 
  -1  -8   7       67.15       66.91      6.66 o 
   0  -8   7     1265.34     1241.36     30.94 o 
   1  -8   7      122.96      152.52     19.72 o 
   2  -8   7       49.27       37.25     22.09 o 
   3  -8   7      254.84      259.59     16.54 o 
   4  -8   7     2166.13     2307.98     64.22 o 
   5  -8   7        5.86        3.41      6.92 o 
   6  -8   7      321.62      355.69     17.66 o 
   7  -8   7       45.47       38.46     15.81 o 
   8  -8   7      116.95       94.17     31.94 o 
   9  -8   7       71.36       40.33     17.13 o 
  -8  -7   7       40.43       49.37     18.14 o 
  -7  -7   7       35.23       30.29     12.98 o 
  -6  -7   7      101.61      139.79     39.66 o 
  -5  -7   7      399.06      371.09     18.57 o 
  -4  -7   7      283.89      294.18     13.73 o 
  -3  -7   7        0.28        2.51      4.27 o 
  -2  -7   7       19.41       16.67      3.73 o 
  -1  -7   7      985.66     1111.64     34.05 o 
   0  -7   7     1236.35     1295.72     30.21 o 
   1  -7   7      139.85      130.28      4.69 o 
   2  -7   7      296.05      304.50     16.92 o 
   3  -7   7        1.75        2.92      4.89 o 
   4  -7   7      295.33      283.22     13.01 o 
   5  -7   7        0.53        4.70     11.08 o 
   6  -7   7       30.10       22.31     10.65 o 
   7  -7   7      577.37      551.92     29.07 o 
   8  -7   7       46.01       48.34     14.11 o 
   9  -7   7        0.45        4.27      6.13 o 
  -8  -6   7      111.18       85.64     20.88 o 
  -7  -6   7       45.15       42.29     11.18 o 
  -6  -6   7       42.62       24.42      7.59 o 
  -5  -6   7        5.97        7.08      3.08 o 
  -4  -6   7       37.42       32.93      9.99 o 
  -3  -6   7      330.84      264.47     12.85 o 
  -2  -6   7     1070.47     1153.70     24.62 o 
  -1  -6   7       22.70       15.30      5.52 o 
   0  -6   7      399.72      459.44     12.57 o 
   1  -6   7     1041.88     1038.77     16.41 o 
   2  -6   7     1204.79     1391.40     31.32 o 
   3  -6   7      411.42      453.09     15.49 o 
   4  -6   7      282.75      279.30     18.13 o 
   5  -6   7        0.63        4.59      6.96 o 
   6  -6   7      275.83      301.02     16.57 o 
   7  -6   7       88.00       99.62     32.15 o 
   8  -6   7      136.61      115.10     37.49 o 
   9  -6   7        8.44        5.72     10.35 o 
  -9  -5   7        0.21        3.95      9.22 o 
  -8  -5   7       67.82       76.46     23.71 o 
  -7  -5   7       13.27       12.31      2.51 o 
  -6  -5   7      510.95      553.21     43.59 o 
  -5  -5   7      282.68      268.32      7.71 o 
  -4  -5   7       31.27       27.32      9.82 o 
  -3  -5   7      213.29      189.23     16.63 o 
  -2  -5   7      135.68      178.87      9.91 o 
  -1  -5   7     1776.80     1709.94     34.27 o 
   0  -5   7     1835.86     1954.42     27.44 o 
   1  -5   7      792.38      816.53     14.47 o 
   2  -5   7      125.75      120.79      5.36 o 
   3  -5   7     1568.28     1389.86     56.90 o 
   4  -5   7     3108.14     3171.09     79.31 o 
   5  -5   7      651.35      646.43     17.64 o 
   6  -5   7      119.82      141.06     12.20 o 
   7  -5   7      142.41      126.00     34.58 o 
   8  -5   7       76.49       93.32     23.23 o 
   9  -5   7        0.16       12.51      5.07 o 
  -9  -4   7        7.37        1.05      8.32 o 
  -8  -4   7       49.13       60.81     23.55 o 
  -7  -4   7      286.29      284.05     10.61 o 
  -6  -4   7      261.20      263.43      6.91 o 
  -5  -4   7     1314.19     1298.40     32.70 o 
  -4  -4   7     3912.18     4015.31    145.17 o 
  -3  -4   7        0.86       28.52     13.92 o 
  -2  -4   7     3526.96     3703.88    110.56 o 
  -1  -4   7     6069.12     5660.58     64.91 o 
   0  -4   7     1585.26     1556.18     29.88 o 
   1  -4   7     2307.22     2403.58     36.70 o 
   2  -4   7        0.10        6.55      2.49 o 
   3  -4   7       67.94       58.80      8.13 o 
   4  -4   7     2593.89     2705.80     46.08 o 
   5  -4   7      278.74      255.13     10.33 o 
   6  -4   7      711.65      760.30     29.58 o 
   7  -4   7        5.93        4.56      5.22 o 
   8  -4   7       29.65       47.94     14.41 o 
   9  -4   7       63.71       71.10     19.79 o 
  -9  -3   7       16.28       21.75     14.45 o 
  -8  -3   7       64.16       46.43     18.33 o 
  -7  -3   7        9.01        8.52      8.96 o 
  -6  -3   7     1170.73     1314.63     33.21 o 
  -5  -3   7        0.50        2.89      2.76 o 
  -4  -3   7        1.25        0.32      2.70 o 
  -3  -3   7       80.52      102.27      4.24 o 
  -2  -3   7       14.37        8.02      3.04 o 
  -1  -3   7     2860.72     2812.79     37.38 o 
   0  -3   7     1102.12     1102.01     13.55 o 
   1  -3   7     8663.29     7817.40     51.42 o 
   2  -3   7     1128.78     1045.10     16.37 o 
   3  -3   7      935.68      964.39     11.44 o 
   4  -3   7      332.48      334.09      8.95 o 
   5  -3   7       93.16      103.95      6.12 o 
   6  -3   7       20.72        8.45     11.02 o 
   7  -3   7      134.25      144.18     21.39 o 
   8  -3   7       88.17       91.27     28.63 o 
   9  -3   7      187.20      166.42     39.49 o 
 -10  -2   7        9.30       19.64     10.12 o 
  -9  -2   7      320.75      337.44     34.81 o 
  -8  -2   7       40.70       35.78     14.05 o 
  -7  -2   7      117.93      122.41     23.74 o 
  -6  -2   7       20.46       30.43      6.57 o 
  -5  -2   7      404.97      427.02     29.84 o 
  -4  -2   7       15.51       17.64      3.81 o 
  -3  -2   7      663.18      777.56     13.52 o 
  -2  -2   7     1766.90     1696.19     33.67 o 
  -1  -2   7       31.16       42.80      2.34 o 
   0  -2   7        1.54        5.76      2.98 o 
   1  -2   7     1170.44      997.31     16.21 o 
   2  -2   7     5978.75     5274.29     74.74 o 
   3  -2   7      331.22      347.35     25.65 o 
   4  -2   7     1401.06     1640.33     51.17 o 
   5  -2   7        0.63        3.58      4.07 o 
   6  -2   7        1.53        6.74      9.12 o 
   7  -2   7      106.78       96.57     22.70 o 
   8  -2   7       35.62       29.69     12.03 o 
   9  -2   7      259.04      291.52     20.94 o 
 -10  -1   7      200.56      200.89     68.59 o 
  -9  -1   7      126.53      120.52     34.96 o 
  -8  -1   7        0.55        2.87      5.04 o 
  -7  -1   7       31.77       29.98     11.93 o 
  -6  -1   7       22.10       39.66     15.05 o 
  -5  -1   7      129.52      126.18     13.23 o 
  -4  -1   7     1457.61     1532.38     52.94 o 
  -3  -1   7     4512.90     4481.06     86.21 o 
  -2  -1   7     1685.79     1704.69     39.04 o 
  -1  -1   7     1806.49     1824.00     27.97 o 
   0  -1   7     1585.89     1691.35     29.49 o 
   1  -1   7     2408.11     2563.50     40.19 o 
   2  -1   7      508.96      510.24      7.41 o 
   3  -1   7     2556.90     2295.31     74.17 o 
   4  -1   7      931.80      746.07     15.77 o 
   5  -1   7       48.43       42.66     10.65 o 
   6  -1   7      334.41      314.71     43.23 o 
   7  -1   7      575.11      612.20     70.01 o 
   8  -1   7        7.55        7.22      5.54 o 
   9  -1   7      145.63      111.82     32.83 o 
 -10   0   7        3.13       -4.06     12.04 o 
  -9   0   7      538.06      538.49     29.99 o 
  -8   0   7       22.88       28.33     21.22 o 
  -7   0   7      214.04      192.35     13.21 o 
  -6   0   7     3199.42     3600.27    129.81 o 
  -5   0   7     5311.26     5394.72     48.42 o 
  -4   0   7     2226.21     2113.60     56.44 o 
  -3   0   7     1418.10     1417.79     28.41 o 
  -2   0   7      336.01      313.71      5.65 o 
  -1   0   7     7031.54     6224.64    104.77 o 
   0   0   7      470.70      433.75      8.21 o 
   1   0   7      155.70      115.31      3.73 o 
   2   0   7      351.43      417.86      7.97 o 
   3   0   7      316.79      367.33     14.18 o 
   4   0   7      239.12      200.51      8.32 o 
   5   0   7        2.12        0.71      4.84 o 
   6   0   7      347.66      397.87     21.75 o 
   7   0   7      454.98      422.34     33.68 o 
   8   0   7      223.24      214.12     11.33 o 
   9   0   7       28.57       19.43      8.84 o 
 -10   1   7       81.43       70.33     28.82 o 
  -9   1   7      250.89      298.61     69.39 o 
  -8   1   7       10.83       13.47     16.67 o 
  -7   1   7       83.28       78.53     28.79 o 
  -6   1   7      429.84      495.67     31.27 o 
  -5   1   7      326.72      327.25     16.22 o 
  -4   1   7      224.37      215.60     10.38 o 
  -3   1   7     1124.32     1185.02     29.19 o 
  -2   1   7      167.42      188.01      7.21 o 
  -1   1   7    11428.06    10467.27    130.36 o 
   0   1   7     7746.48     6727.03     93.93 o 
   1   1   7      543.54      570.50     10.36 o 
   2   1   7     3058.46     2972.65     54.61 o 
   3   1   7      634.36      696.00     19.82 o 
   4   1   7     2348.35     2492.19     56.70 o 
   5   1   7      215.13      204.61     23.70 o 
   6   1   7      488.08      458.56     17.42 o 
   7   1   7      752.33      802.92     16.68 o 
   8   1   7       45.96       46.17     14.02 o 
   9   1   7        0.03        4.82      5.02 o 
 -10   2   7        0.15        8.58      7.11 o 
  -9   2   7      598.80      486.64     24.68 o 
  -8   2   7       59.26       51.02     22.95 o 
  -7   2   7      177.41      165.60     13.70 o 
  -6   2   7       20.19       18.85     14.52 o 
  -5   2   7      292.94      277.95     20.02 o 
  -4   2   7       94.42      137.08     39.51 o 
  -3   2   7      134.32      178.73     12.53 o 
  -1   2   7     4471.54     4067.98     69.12 o 
   0   2   7     4493.94     4355.97     48.16 o 
   1   2   7     1391.12     1323.83     19.50 o 
   2   2   7     3939.50     4454.40     79.79 o 
   3   2   7      137.00      144.86      7.49 o 
   4   2   7      427.17      444.63     25.81 o 
   5   2   7       92.33       96.27      7.78 o 
   6   2   7      561.66      598.51     47.49 o 
   7   2   7     2145.72     2150.45     75.29 o 
   8   2   7       26.80       27.72      7.82 o 
   9   2   7       82.39       59.86     14.87 o 
 -10   3   7       54.82       77.40     22.31 o 
  -9   3   7      539.78      643.47     65.02 o 
  -8   3   7        2.42       12.19     12.57 o 
  -7   3   7      108.38      108.86     32.96 o 
  -6   3   7      523.71      475.95     21.18 o 
  -5   3   7       74.27       58.13     16.67 o 
  -4   3   7      747.07      846.09     34.05 o 
  -3   3   7      629.75      624.43     28.86 o 
  -2   3   7      314.67      301.12     28.41 o 
  -1   3   7     2831.86     2913.27     39.36 o 
   0   3   7     2940.65     2886.85     67.39 o 
   1   3   7     5781.07     5813.25     93.08 o 
   2   3   7     3094.63     3449.34     54.40 o 
   3   3   7     3513.50     3674.07    109.90 o 
   4   3   7        1.43       -0.18      5.54 o 
   5   3   7      256.31      230.65     19.62 o 
   6   3   7      407.65      405.34     16.41 o 
   7   3   7      107.36      103.56     24.03 o 
   8   3   7      314.85      307.41     33.90 o 
   9   3   7       18.13        9.22      6.17 o 
 -10   4   7       75.42       82.93     25.59 o 
  -9   4   7        0.76       -6.81     14.98 o 
  -8   4   7        1.71       13.92     11.82 o 
  -7   4   7      763.64      818.85     32.47 o 
  -6   4   7      289.48      283.79     63.82 o 
  -5   4   7     1107.71     1246.67     57.08 o 
  -4   4   7      725.40      693.25     26.34 o 
  -3   4   7      665.74      675.68     30.52 o 
  -2   4   7       27.05       56.78     21.82 o 
  -1   4   7       17.37       18.90      3.84 o 
   0   4   7     1225.30     1294.64     20.24 o 
   1   4   7       14.37       14.67      3.89 o 
   2   4   7     1502.13     1687.30     42.21 o 
   3   4   7        3.05       11.06      4.04 o 
   4   4   7       38.83       39.41     11.01 o 
   5   4   7      378.67      387.91     52.85 o 
   6   4   7     1256.33     1410.54    102.89 o 
   7   4   7      166.54      168.68     14.36 o 
   8   4   7       47.25       47.98     12.37 o 
 -10   5   7       39.54       46.17     24.61 o 
  -9   5   7       15.87       10.80      5.72 o 
  -8   5   7        7.56       21.45     15.46 o 
  -7   5   7      419.41      386.40     27.05 o 
  -6   5   7      368.68      344.37     36.80 o 
  -5   5   7      612.32      602.68     26.15 o 
  -4   5   7     1800.12     1871.21     71.79 o 
  -3   5   7      524.73      511.85     27.81 o 
  -2   5   7     1034.73     1035.64     29.85 o 
  -1   5   7       20.37       10.38      5.42 o 
   0   5   7     2697.18     2702.41     57.87 o 
   1   5   7       31.28       34.79      7.09 o 
   2   5   7      175.17      241.00     11.34 o 
   3   5   7       68.74       73.71     12.46 o 
   4   5   7      614.25      636.64     31.85 o 
   5   5   7      225.89      220.47     16.16 o 
   6   5   7        0.13        2.30     11.27 o 
   7   5   7       30.47       40.53     12.27 o 
   8   5   7      117.04      149.19     28.63 o 
  -9   6   7       81.48       45.75     19.27 o 
  -8   6   7       37.18        0.30     15.88 o 
  -7   6   7      333.72      361.49     49.74 o 
  -6   6   7       41.95       54.18     24.38 o 
  -5   6   7      415.14      477.83     22.80 o 
  -4   6   7       43.38       18.59     12.42 o 
  -3   6   7      455.09      490.29     30.40 o 
  -2   6   7       13.44       13.51      5.39 o 
  -1   6   7     1635.66     1713.04     56.23 o 
   0   6   7     1528.37     1671.16     47.84 o 
   1   6   7     1052.90     1136.11     58.41 o 
   2   6   7        0.04        4.88      3.73 o 
   3   6   7       16.47       10.68      4.94 o 
   4   6   7       20.94       15.66      8.51 o 
   5   6   7      328.03      365.01     46.06 o 
   6   6   7      103.05      102.03     21.15 o 
   7   6   7        0.21       -6.26      8.82 o 
   8   6   7        0.41        7.65      7.74 o 
  -9   7   7        3.01      -15.92     17.57 o 
  -8   7   7        2.95       16.82     17.12 o 
  -7   7   7      186.26      147.24     70.85 o 
  -6   7   7      755.35      709.16     87.11 o 
  -5   7   7      145.84      135.16     46.81 o 
  -4   7   7      215.14      110.62     48.24 o 
  -3   7   7      125.54      146.52     61.14 o 
  -2   7   7      620.54      640.05     13.64 o 
  -1   7   7      238.14      248.29     13.33 o 
   0   7   7      153.13      204.26     37.56 o 
   1   7   7       73.40       52.23      9.75 o 
   2   7   7     1093.26     1146.58     23.19 o 
   3   7   7     1412.00     1484.22     69.40 o 
   4   7   7        0.46       -7.89      8.43 o 
   5   7   7      423.85      437.11     16.02 o 
   6   7   7       93.75       76.85     15.70 o 
   7   7   7        4.80       -4.84      9.12 o 
  -9   8   7       76.79       52.00     27.28 o 
  -8   8   7        1.43        7.75      7.07 o 
  -7   8   7      704.16      950.32     51.02 o 
  -6   8   7      521.41      562.19     36.12 o 
  -5   8   7      230.22      240.14     92.90 o 
  -4   8   7      719.25      691.22     42.11 o 
  -3   8   7      111.79      111.94     25.51 o 
  -2   8   7     1042.08     1173.02     25.82 o 
  -1   8   7      682.85      752.50     27.70 o 
   0   8   7     2246.00     2390.07     53.62 o 
   1   8   7       21.36       12.11     10.07 o 
   2   8   7      517.77      556.40     60.72 o 
   3   8   7      219.73      194.44     42.87 o 
   4   8   7       57.97       38.01     10.30 o 
   5   8   7        1.30        5.48      9.14 o 
   6   8   7       74.78       77.62     21.09 o 
   7   8   7      113.88       81.61     37.99 o 
  -8   9   7        5.61       28.15     18.29 o 
  -7   9   7      173.41      123.76     63.48 o 
  -6   9   7       10.30       23.63     18.25 o 
  -5   9   7       83.31       59.71     49.44 o 
  -4   9   7      148.77      150.89     57.72 o 
  -3   9   7      574.42      572.75     22.96 o 
  -2   9   7      221.93      243.72      7.14 o 
  -1   9   7     1083.52     1047.10     27.78 o 
   0   9   7      152.16      143.70     30.97 o 
   1   9   7       40.43       54.52     19.27 o 
   2   9   7      465.88      639.18     57.38 o 
   3   9   7       92.50      109.72     19.96 o 
   4   9   7      339.14      322.78     19.39 o 
   5   9   7       33.88       42.82     12.53 o 
   6   9   7       20.86       27.13     11.89 o 
  -8  10   7       18.10       11.55     18.44 o 
  -7  10   7       34.20       28.03     13.28 o 
  -6  10   7      105.12       89.78     41.88 o 
  -5  10   7       34.73       38.76     26.30 o 
  -4  10   7      219.10      225.43     80.18 o 
  -3  10   7       14.70        5.58     12.01 o 
  -2  10   7       18.13       20.80     10.50 o 
  -1  10   7       95.22      102.99     24.14 o 
   0  10   7      415.44      465.30     29.76 o 
   1  10   7     1020.75     1116.22     83.14 o 
   2  10   7       50.92       54.00     14.75 o 
   3  10   7      623.42      654.92     34.94 o 
   4  10   7        2.33        9.90      5.66 o 
   5  10   7        1.86        4.31      3.95 o 
  -7  11   7       21.21       19.83     21.75 o 
  -6  11   7        5.49        0.23     10.69 o 
  -5  11   7      125.09       75.29     42.78 o 
  -4  11   7        0.20       22.80     14.22 o 
  -3  11   7     1207.35     1189.06     37.76 o 
  -2  11   7      288.89      386.17     62.67 o 
  -1  11   7      608.36      608.19     42.65 o 
   0  11   7       15.76       10.10     14.99 o 
   1  11   7        4.67       -1.10     11.55 o 
   2  11   7        6.87       -2.13     11.64 o 
   3  11   7        7.85        4.38      6.94 o 
   4  11   7      637.10      688.06     37.55 o 
  -6  12   7      121.62       71.57     32.96 o 
  -5  12   7        0.95       10.31     10.01 o 
  -4  12   7      149.02      160.93     51.36 o 
  -3  12   7      424.96      499.61     47.24 o 
  -2  12   7       58.51       66.82     13.75 o 
  -1  12   7       25.62      108.03     49.52 o 
   0  12   7      274.95      281.21     31.15 o 
   1  12   7       11.12       10.86      9.31 o 
   2  12   7        7.95       17.84     10.52 o 
   3  12   7       44.88       24.93     14.76 o 
  -5  13   7      131.63      129.59     56.82 o 
  -4  13   7       74.13       39.69     16.55 o 
  -3  13   7      126.17       91.99     36.58 o 
  -2  13   7        3.13       -0.18     10.92 o 
  -1  13   7      185.05      149.24     47.30 o 
   0  13   7       73.51       72.82     22.47 o 
   1  13   7       39.48       41.20     13.08 o 
   2  13   7        2.98       -0.77     14.56 o 
  -2 -14   8      419.76      464.17     48.88 o 
  -1 -14   8       29.77       21.37     14.30 o 
   0 -14   8       16.53       13.28     10.72 o 
   1 -14   8       17.45       13.88     14.26 o 
   2 -14   8       37.41       26.15     24.31 o 
   4 -14   8      127.15      151.07     68.75 o 
  -3 -13   8       71.49       37.82     25.96 o 
  -2 -13   8       40.09       34.24     20.73 o 
  -1 -13   8       12.19       12.57     14.75 o 
   0 -13   8       17.54        8.51     10.45 o 
   1 -13   8      569.70      702.88     34.47 o 
   2 -13   8        5.99       11.82     18.06 o 
   3 -13   8        1.95        9.71      9.97 o 
   4 -13   8        2.79        5.87     21.15 o 
   5 -13   8        5.26       12.91     11.78 o 
   6 -13   8       78.99       76.31     32.55 o 
  -5 -12   8      244.72      187.12     56.78 o 
  -4 -12   8       49.31       38.83     12.38 o 
  -3 -12   8      612.02      574.27     29.42 o 
  -2 -12   8       60.70      105.09     41.47 o 
  -1 -12   8       13.21       11.45      6.34 o 
   0 -12   8        2.97        3.27      9.29 o 
   1 -12   8      211.38      177.64     59.38 o 
   2 -12   8        0.65        1.62      6.17 o 
   3 -12   8        1.16        4.03     11.70 o 
   4 -12   8       47.39       79.06     22.54 o 
   5 -12   8      194.16      170.00     76.76 o 
   6 -12   8       80.41       61.86     41.73 o 
  -6 -11   8       61.11       81.54     26.56 o 
  -5 -11   8        3.71        1.82      8.09 o 
  -4 -11   8       73.58       58.88     15.91 o 
  -3 -11   8      373.07      428.43     20.83 o 
  -2 -11   8      129.15      115.90     27.96 o 
  -1 -11   8       13.97        4.65      3.32 o 
   0 -11   8       18.63       17.35      7.01 o 
   1 -11   8       15.54       11.85     10.20 o 
   2 -11   8       83.76       48.01     26.23 o 
   3 -11   8       10.31       10.69     10.35 o 
   4 -11   8        4.39        9.41     13.70 o 
   5 -11   8      231.65      283.45     30.14 o 
   6 -11   8       16.49       34.28     12.79 o 
   7 -11   8       17.04        7.90     12.98 o 
  -6 -10   8      209.30      248.74     33.77 o 
  -5 -10   8        3.60       10.63      6.65 o 
  -4 -10   8      588.01      595.28     64.15 o 
  -3 -10   8      174.13      155.36     12.06 o 
  -2 -10   8      460.08      428.92     18.75 o 
  -1 -10   8       65.00       60.62     11.43 o 
   0 -10   8     1955.50     2038.05     60.81 o 
   1 -10   8      848.29      866.15     55.24 o 
   2 -10   8      268.92      272.31     35.26 o 
   3 -10   8      247.81      281.30     37.97 o 
   4 -10   8       16.23        6.81     11.21 o 
   5 -10   8       19.92       15.21      7.46 o 
   6 -10   8      200.75      161.23     42.38 o 
   7 -10   8       34.46       12.62     11.85 o 
   8 -10   8      216.27      138.31     58.14 o 
  -7  -9   8        0.37        2.85      5.67 o 
  -6  -9   8       17.60       15.66     11.97 o 
  -5  -9   8      169.99      153.92     43.89 o 
  -4  -9   8      320.58      235.31     11.39 o 
  -3  -9   8       81.30       70.32      5.87 o 
  -2  -9   8      238.26      253.87     11.26 o 
  -1  -9   8       13.11       13.81      4.14 o 
   0  -9   8      304.98      272.43     11.83 o 
   1  -9   8     1092.01     1206.00     44.89 o 
   2  -9   8      272.73      268.66     35.97 o 
   3  -9   8       17.47       23.10      7.01 o 
   4  -9   8       31.68       31.40     11.36 o 
   5  -9   8      410.56      428.05     18.79 o 
   6  -9   8      400.17      449.07     29.50 o 
   7  -9   8       85.99       82.99     24.40 o 
   8  -9   8       41.62       37.90     17.44 o 
  -8  -8   8      185.24      165.90     45.91 o 
  -7  -8   8      171.98      205.71     45.04 o 
  -6  -8   8      145.38      103.17     46.36 o 
  -5  -8   8       20.79       22.57      8.25 o 
  -4  -8   8      765.84      686.95     28.40 o 
  -3  -8   8     1714.16     1783.09     48.22 o 
  -2  -8   8      469.76      436.30      9.41 o 
  -1  -8   8       52.67       52.87      6.39 o 
   0  -8   8       16.21       28.06      7.19 o 
   1  -8   8      122.94      103.57     21.97 o 
   2  -8   8        0.17        1.30      3.51 o 
   3  -8   8        9.70       11.65      6.22 o 
   4  -8   8       58.41       58.76     16.21 o 
   5  -8   8        1.36       -0.74      6.83 o 
   6  -8   8     1238.59     1307.47     85.88 o 
   7  -8   8        9.48       18.37     11.55 o 
   8  -8   8      103.65       85.20     30.28 o 
   9  -8   8       41.14       32.98     14.84 o 
  -8  -7   8       88.58       60.13     16.44 o 
  -7  -7   8      144.32      128.20     43.80 o 
  -6  -7   8      101.43      116.38     23.82 o 
  -5  -7   8      909.35      899.82     31.91 o 
  -4  -7   8      134.44      177.21     20.91 o 
  -3  -7   8       21.44       17.65      9.35 o 
  -2  -7   8       21.24       26.08      2.43 o 
  -1  -7   8     1329.19     1413.54     18.96 o 
   0  -7   8      759.52      756.00     19.31 o 
   1  -7   8      118.62      145.92      5.29 o 
   2  -7   8      651.75      678.65     19.98 o 
   3  -7   8       33.40       17.33      5.12 o 
   4  -7   8        0.05        8.56      7.47 o 
   5  -7   8      420.78      462.94     19.15 o 
   6  -7   8        4.49       15.71     16.33 o 
   7  -7   8       41.13       22.76     17.53 o 
   8  -7   8      243.19      270.86     32.00 o 
   9  -7   8       24.92       26.64     15.97 o 
  -8  -6   8      289.96      421.69     44.85 o 
  -7  -6   8       25.06       29.46     21.56 o 
  -6  -6   8      137.56      140.01     39.09 o 
  -5  -6   8      110.20      137.83     33.68 o 
  -4  -6   8       49.95       37.88     10.73 o 
  -3  -6   8      105.29      107.21      8.94 o 
  -2  -6   8      134.66      109.16     27.35 o 
  -1  -6   8        0.42        4.01      2.70 o 
   0  -6   8      927.27      987.07     19.11 o 
   1  -6   8     2216.85     2446.52     33.43 o 
   2  -6   8      227.96      242.26      9.52 o 
   3  -6   8      174.09      154.69      8.54 o 
   4  -6   8      382.55      398.53     13.95 o 
   5  -6   8      154.08      162.72      8.99 o 
   6  -6   8      822.52      860.85     36.66 o 
   7  -6   8      130.31      105.56     33.01 o 
   8  -6   8      116.37      114.34     28.46 o 
   9  -6   8      196.44      220.93     53.00 o 
  -9  -5   8        0.12        9.67      6.70 o 
  -8  -5   8      448.74      488.71     49.48 o 
  -7  -5   8        0.28       10.80      9.37 o 
  -6  -5   8      178.31      244.50     54.45 o 
  -5  -5   8      452.70      429.99     39.90 o 
  -3  -5   8      745.62      804.64     48.56 o 
  -2  -5   8      193.21      212.95     19.25 o 
  -1  -5   8     2140.61     2218.40     44.79 o 
   0  -5   8        3.05       14.10      3.23 o 
   1  -5   8     3556.68     3571.54     61.33 o 
   2  -5   8      185.25      217.10      7.32 o 
   3  -5   8      104.69       90.00     13.55 o 
   4  -5   8     1022.58      989.71     51.31 o 
   5  -5   8     1353.57     1481.93     40.43 o 
   6  -5   8       94.20       77.55     16.51 o 
   7  -5   8       44.11       30.62     14.28 o 
   8  -5   8       58.62       47.96     12.70 o 
   9  -5   8        0.30        5.40      5.53 o 
  -9  -4   8       89.46      107.65     32.28 o 
  -8  -4   8      207.19      272.61     33.19 o 
  -7  -4   8     1216.93     1257.13     71.91 o 
  -6  -4   8       24.41       40.36      9.01 o 
  -5  -4   8      937.98      887.41     34.17 o 
  -3  -4   8     6603.82     6248.90    217.49 o 
  -2  -4   8     4610.21     4906.86    218.76 o 
  -1  -4   8     4053.78     3977.53     41.96 o 
   0  -4   8     3637.02     3774.17     42.17 o 
   1  -4   8      234.92      227.50      4.75 o 
   2  -4   8     7473.02     7119.72    104.51 o 
   3  -4   8      108.82      103.81      4.09 o 
   4  -4   8     1603.71     1673.14     55.10 o 
   5  -4   8      497.58      471.80     13.14 o 
   6  -4   8      146.35      159.03     23.27 o 
   7  -4   8       72.84       71.46     16.39 o 
   8  -4   8      137.17      131.45     31.48 o 
   9  -4   8      230.95      263.10     18.83 o 
  -9  -3   8       88.14      107.24     38.27 o 
  -8  -3   8       31.40       27.09      9.33 o 
  -7  -3   8      891.94      890.57     39.21 o 
  -6  -3   8       18.77       12.72      6.68 o 
  -5  -3   8     1241.09     1140.31     56.63 o 
  -4  -3   8      158.99      130.52      6.30 o 
  -3  -3   8      274.37      283.26      9.53 o 
  -2  -3   8      803.42      827.28     18.09 o 
  -1  -3   8      629.04      590.35     10.03 o 
   0  -3   8        6.39        1.67      1.92 o 
   1  -3   8     7210.14     6911.45     48.46 o 
   2  -3   8      212.78      234.14      5.07 o 
   3  -3   8     2872.59     2782.65     54.04 o 
   4  -3   8        5.10        9.13      2.62 o 
   5  -3   8      529.71      524.03     29.78 o 
   6  -3   8      955.38      923.48     44.35 o 
   7  -3   8       18.46       16.59      8.60 o 
   8  -3   8       87.47      100.96     23.15 o 
   9  -3   8       69.63       56.68     19.25 o 
 -10  -2   8       26.89       13.36     13.47 o 
  -9  -2   8       58.12       33.94     12.83 o 
  -8  -2   8      349.43      311.18     16.48 o 
  -7  -2   8      183.79      176.70     41.16 o 
  -6  -2   8      373.37      365.07     13.39 o 
  -5  -2   8       58.33       57.11     11.53 o 
  -4  -2   8      450.85      473.63     16.57 o 
  -3  -2   8      229.65      272.27      7.02 o 
  -2  -2   8     5681.55     5748.22     66.98 o 
  -1  -2   8    12608.18    11460.39    124.59 o 
   0  -2   8      608.20      541.83      7.99 o 
   1  -2   8     1081.62     1195.20     26.62 o 
   2  -2   8      868.92      884.20      6.92 o 
   3  -2   8      539.52      501.01     12.17 o 
   4  -2   8      907.17      976.69     22.17 o 
   5  -2   8      162.40      158.57     17.15 o 
   6  -2   8       83.28       70.55     25.61 o 
   7  -2   8      634.72      645.25     25.64 o 
   8  -2   8      204.41      234.24     18.08 o 
   9  -2   8       69.25       73.85     18.16 o 
 -10  -1   8        0.17       -7.30     10.87 o 
  -9  -1   8       59.63       43.69     25.14 o 
  -8  -1   8      402.35      391.74     19.87 o 
  -7  -1   8      120.26      163.04     49.10 o 
  -6  -1   8      379.21      474.52     19.72 o 
  -5  -1   8      102.79      105.44      9.03 o 
  -4  -1   8      588.52      576.35     23.59 o 
  -3  -1   8       74.33       81.50     13.97 o 
  -2  -1   8      367.76      431.75     10.82 o 
  -1  -1   8       17.63       21.17      3.28 o 
   0  -1   8      137.93      120.99      5.28 o 
   1  -1   8      642.31      619.43      8.32 o 
   2  -1   8      563.98      597.21     12.02 o 
   3  -1   8      136.14      137.59      6.77 o 
   4  -1   8     2612.59     2606.29     55.11 o 
   5  -1   8      336.60      357.34     17.53 o 
   6  -1   8       26.77       13.08      8.69 o 
   7  -1   8      305.02      359.21     12.41 o 
   8  -1   8       29.80       25.46      9.29 o 
   9  -1   8       17.24       14.53      5.83 o 
 -10   0   8       92.35      100.73     37.25 o 
  -9   0   8        8.11        8.01      7.34 o 
  -8   0   8        1.51        7.04      7.90 o 
  -7   0   8      361.52      400.96     51.66 o 
  -6   0   8      455.42      479.30     45.30 o 
  -5   0   8     2231.40     2347.05     91.47 o 
  -4   0   8     3695.20     3515.58     72.34 o 
  -3   0   8      158.99      183.00      6.35 o 
  -2   0   8        4.82        7.14     10.23 o 
   0   0   8      134.51      153.11      3.12 o 
   1   0   8       37.14       40.30      5.64 o 
   2   0   8      852.71      875.60      8.93 o 
   3   0   8     4945.11     4834.82    133.04 o 
   4   0   8       66.48       76.88     13.04 o 
   5   0   8       72.83       71.19     12.87 o 
   6   0   8       61.49       59.90     11.91 o 
   7   0   8      369.98      317.33     19.42 o 
   8   0   8      504.00      469.35     32.25 o 
   9   0   8      252.36      315.78     36.42 o 
 -10   1   8       55.82       43.35     25.74 o 
  -9   1   8      182.37      175.91     68.75 o 
  -8   1   8       29.34       16.82     23.44 o 
  -7   1   8       19.09       22.92     13.40 o 
  -6   1   8       20.56       13.66     11.44 o 
  -5   1   8       28.65       25.96     13.06 o 
  -4   1   8     1602.97     1711.80     42.18 o 
  -3   1   8      421.74      367.76     18.08 o 
  -2   1   8     4021.45     3542.99     49.79 o 
  -1   1   8       95.13       80.83      4.22 o 
   0   1   8      935.02      832.79     18.21 o 
   1   1   8      247.39      277.73      5.75 o 
   2   1   8      185.76      168.30      5.70 o 
   3   1   8     2109.13     2215.96     28.75 o 
   4   1   8      156.20      137.24      8.51 o 
   5   1   8      310.81      337.40     45.75 o 
   6   1   8      280.09      279.39     40.34 o 
   7   1   8      172.71      189.64     30.55 o 
   8   1   8       16.95       14.87      8.03 o 
   9   1   8        1.35        9.02      8.94 o 
 -10   2   8       66.48       43.38     28.07 o 
  -9   2   8      383.65      366.79     21.15 o 
  -8   2   8      172.75      157.66     68.44 o 
  -7   2   8        0.23       -6.55     11.29 o 
  -6   2   8      150.95      112.77     32.36 o 
  -5   2   8     1285.03     1412.61     62.46 o 
  -4   2   8     2174.12     2294.97     70.40 o 
  -3   2   8      525.27      522.91     24.87 o 
  -2   2   8     1926.42     1783.82     34.07 o 
  -1   2   8     2503.16     2477.60     43.80 o 
   0   2   8     1887.19     1844.57     35.63 o 
   1   2   8       37.76       40.39      7.15 o 
   2   2   8     1315.35     1335.03     25.28 o 
   3   2   8      308.47      330.75     11.43 o 
   4   2   8      204.71      185.76     23.18 o 
   5   2   8        7.08       13.56      5.51 o 
   6   2   8      328.09      358.94     27.84 o 
   7   2   8      176.73      183.44     31.17 o 
   8   2   8      100.54       78.99     21.12 o 
   9   2   8        0.67        4.88      5.11 o 
 -10   3   8      184.07      151.49     53.88 o 
  -9   3   8      195.33      252.40     73.03 o 
  -8   3   8        1.91       19.38     11.63 o 
  -7   3   8       33.85       52.94     17.91 o 
  -6   3   8        8.01       10.95      8.73 o 
  -5   3   8        9.52        6.28      6.58 o 
  -4   3   8      256.31      295.86     19.75 o 
  -3   3   8     2036.16     1922.99     64.38 o 
  -2   3   8      433.04      391.97     11.47 o 
  -1   3   8     6890.07     6873.10     68.52 o 
   0   3   8     3883.65     3858.84     92.69 o 
   1   3   8     1381.19     1523.40     24.09 o 
   2   3   8     1752.27     1688.33     43.93 o 
   3   3   8     1055.77     1163.84     50.53 o 
   4   3   8      221.53      201.95     29.35 o 
   5   3   8      529.54      500.62     14.74 o 
   6   3   8      105.69       96.75     20.98 o 
   7   3   8       12.77        9.58      5.37 o 
   8   3   8      123.18      136.44     13.08 o 
   9   3   8        3.31        3.52      6.30 o 
 -10   4   8       56.68       42.26     14.19 o 
  -9   4   8      191.02      173.31     63.06 o 
  -8   4   8       62.39       86.88     22.28 o 
  -7   4   8        3.09       -6.81     14.45 o 
  -6   4   8      265.82      289.28     22.28 o 
  -5   4   8     3874.37     4398.95    144.34 o 
  -4   4   8      115.42      106.56     48.54 o 
  -3   4   8      101.01       94.44     33.79 o 
  -2   4   8      809.41      726.27     31.38 o 
  -1   4   8        0.00        2.39      3.72 o 
   0   4   8     1270.68     1357.85     31.07 o 
   1   4   8      261.52      288.04      9.50 o 
   2   4   8      156.43      196.43     11.97 o 
   3   4   8       72.05       69.66     16.75 o 
   4   4   8      519.51      515.84     19.81 o 
   5   4   8      236.11      223.39     43.78 o 
   6   4   8       88.85       86.12     20.53 o 
   7   4   8      273.01      273.97     37.31 o 
   8   4   8        2.45       12.51      6.23 o 
  -9   5   8       43.19       54.22     25.66 o 
  -8   5   8       42.29       46.39     21.33 o 
  -7   5   8       21.09       48.99     28.41 o 
  -6   5   8       44.15       28.75     11.10 o 
  -5   5   8       17.05       21.94     12.12 o 
  -4   5   8       70.16       66.30     25.77 o 
  -3   5   8      132.61      137.45     38.76 o 
  -2   5   8     1054.37     1050.30     26.90 o 
  -1   5   8      605.15      572.57     17.41 o 
   0   5   8      839.58      895.64     15.22 o 
   1   5   8       28.64       50.37      9.70 o 
   2   5   8       13.70       20.40      8.67 o 
   3   5   8       34.05       41.84      8.48 o 
   4   5   8      255.16      251.70     39.59 o 
   5   5   8      216.95      187.07     16.11 o 
   6   5   8      135.22      107.99     21.63 o 
   7   5   8       22.91       18.29     12.32 o 
   8   5   8       94.25      110.75     20.43 o 
  -9   6   8       83.68       77.51     44.33 o 
  -8   6   8        0.21        3.24     14.56 o 
  -7   6   8      327.72      325.52     25.74 o 
  -6   6   8      980.79     1022.49     52.45 o 
  -5   6   8      186.73      185.43     29.27 o 
  -4   6   8      622.86      598.13     27.39 o 
  -3   6   8      166.17      151.94     50.23 o 
  -2   6   8       34.89       37.08     12.42 o 
  -1   6   8      377.47      396.97     14.39 o 
   0   6   8       27.95       34.95      6.01 o 
   1   6   8        6.37        4.24      3.93 o 
   2   6   8       49.82       52.68     12.50 o 
   3   6   8      210.42      192.14     13.44 o 
   4   6   8        4.89        4.33      6.87 o 
   5   6   8      209.89      202.68     42.84 o 
   6   6   8      229.76      250.49     39.80 o 
   7   6   8      120.41      118.98     27.12 o 
  -9   7   8       28.85       24.12     10.12 o 
  -8   7   8      199.27      143.25     52.79 o 
  -7   7   8       36.00       30.93     29.95 o 
  -6   7   8      752.09      736.33     34.69 o 
  -5   7   8       86.68       66.19     30.14 o 
  -4   7   8      736.72      758.01     78.90 o 
  -3   7   8      415.63      364.27     24.80 o 
  -2   7   8     2380.73     2418.98     53.71 o 
  -1   7   8        2.15        4.51      4.95 o 
   0   7   8       44.90       30.76     11.36 o 
   1   7   8      377.62      358.19      9.84 o 
   2   7   8     1610.65     1699.59     38.96 o 
   3   7   8        0.80        8.07      3.56 o 
   4   7   8       84.40       96.54     23.82 o 
   5   7   8      227.49      242.42     37.89 o 
   6   7   8        6.06       15.27      8.75 o 
   7   7   8      150.26      110.90     38.22 o 
  -9   8   8      134.38      155.06     73.45 o 
  -8   8   8       14.58       19.87     15.09 o 
  -7   8   8       69.39       69.20     32.62 o 
  -6   8   8      640.58      756.50     41.01 o 
  -5   8   8      171.93      157.88     76.27 o 
  -4   8   8      175.80      139.45     44.17 o 
  -3   8   8      475.09      458.61     16.80 o 
  -2   8   8      893.23      870.08     24.30 o 
  -1   8   8      983.08     1067.22     31.53 o 
   0   8   8      186.48      162.20     16.65 o 
   1   8   8       86.59       79.47     30.38 o 
   2   8   8      918.50      977.64     28.27 o 
   3   8   8       22.80       21.74      8.68 o 
   4   8   8      122.13       92.11     23.90 o 
   5   8   8       28.51       29.39     11.46 o 
   6   8   8      135.96      142.05     38.96 o 
  -8   9   8      211.92      105.66     49.14 o 
  -7   9   8        1.45        9.26     17.95 o 
  -6   9   8       67.47       65.10     28.75 o 
  -5   9   8       16.42        8.32     10.54 o 
  -4   9   8       74.60       53.32     43.20 o 
  -3   9   8      110.87      107.64     14.63 o 
  -2   9   8       65.07       59.55      6.11 o 
  -1   9   8       76.57      106.36     27.47 o 
   0   9   8       48.60       54.35     18.90 o 
   1   9   8       59.78       71.59     16.97 o 
   2   9   8        2.28       10.37     12.71 o 
   3   9   8       72.70       64.04     20.50 o 
   4   9   8      286.03      278.97     21.95 o 
   5   9   8       74.99       57.00     17.98 o 
   6   9   8       94.54       77.15     22.78 o 
  -8  10   8       16.95       11.33     18.74 o 
  -7  10   8      215.81      155.82     76.68 o 
  -6  10   8       86.18       51.55     24.76 o 
  -5  10   8      479.02      503.15     36.39 o 
  -4  10   8       88.28       61.81     11.07 o 
  -3  10   8       11.55        2.95     11.54 o 
  -2  10   8      360.51      393.32     18.41 o 
  -1  10   8      256.03      270.19     29.16 o 
   0  10   8      162.04      135.59     27.41 o 
   1  10   8       84.18       53.49     13.74 o 
   2  10   8       56.36       53.57     19.14 o 
   3  10   8      261.77      280.09     16.53 o 
   4  10   8      111.99       85.98     27.46 o 
   5  10   8        4.04        3.21      6.46 o 
  -7  11   8       33.02       44.51     22.43 o 
  -6  11   8       75.29      133.35     45.42 o 
  -5  11   8        7.91       15.09     16.37 o 
  -4  11   8       18.38       29.58     19.68 o 
  -3  11   8        5.49        9.76      9.19 o 
  -2  11   8       16.64       13.31      8.85 o 
  -1  11   8       60.25       52.78     40.52 o 
   0  11   8       30.83       24.84     13.61 o 
   1  11   8      530.45      630.66     49.91 o 
   2  11   8      389.68      448.90     36.87 o 
   3  11   8       12.53       12.34      8.20 o 
   4  11   8      576.00      592.17     23.86 o 
  -6  12   8       28.95        5.31     12.15 o 
  -5  12   8       80.47       87.82     40.15 o 
  -4  12   8       50.80       37.77     17.18 o 
  -3  12   8      485.02      514.36     49.74 o 
  -2  12   8        0.07       14.68     12.12 o 
  -1  12   8      146.32      135.88     40.74 o 
   0  12   8      284.54      319.70     82.08 o 
   1  12   8       46.90       40.45     13.10 o 
   2  12   8       74.18       56.35     22.75 o 
   3  12   8        3.81        6.16      5.24 o 
  -4  13   8        3.16       12.49      9.49 o 
  -3  13   8       23.33       18.29     14.84 o 
  -2  13   8       96.33       72.28     19.98 o 
  -1  13   8        1.20        7.37      6.46 o 
   0  13   8       74.09       79.03     22.62 o 
   1  13   8        5.64        5.88      9.62 o 
  -2 -14   9       14.81       41.77     16.10 o 
  -1 -14   9        0.04       16.07      6.21 o 
   0 -14   9        5.83       20.32     23.03 o 
   1 -14   9        1.80       12.34      6.58 o 
   2 -14   9        0.78       -3.42     11.93 o 
   3 -14   9      281.71      320.10     35.97 o 
   4 -14   9        0.01        5.53     10.91 o 
  -3 -13   9       34.53       15.69     19.38 o 
  -2 -13   9       13.67       35.75     18.78 o 
  -1 -13   9      790.49      848.20     40.19 o 
   0 -13   9       10.06        8.13      6.67 o 
   1 -13   9      482.89      503.91     46.62 o 
   2 -13   9        0.05       14.11     17.20 o 
   3 -13   9        0.04        2.56     16.22 o 
   4 -13   9       26.09       27.81     21.52 o 
   5 -13   9        2.21       10.72     14.60 o 
  -5 -12   9      421.66      420.41     47.90 o 
  -4 -12   9        3.88      -15.54     13.02 o 
  -3 -12   9        3.59       18.96     10.99 o 
  -2 -12   9      643.75      660.60     20.16 o 
  -1 -12   9      249.76      262.75     15.05 o 
   0 -12   9      107.88       94.86     26.79 o 
   1 -12   9        1.11        8.77     11.70 o 
   2 -12   9        0.33        1.88     12.15 o 
   3 -12   9        0.03       12.23     16.74 o 
   4 -12   9       43.72       42.86     20.32 o 
   5 -12   9      159.80      159.39     76.99 o 
   6 -12   9       14.68       26.94     15.46 o 
  -5 -11   9       36.02       37.94      9.43 o 
  -4 -11   9       39.95       21.26      8.24 o 
  -3 -11   9       11.69        6.04      5.38 o 
  -2 -11   9       80.57       61.62     13.76 o 
  -1 -11   9      329.12      331.93     12.39 o 
   0 -11   9       75.64       73.91     24.23 o 
   1 -11   9       67.59       98.02     29.16 o 
   2 -11   9      536.58      525.69     23.86 o 
   3 -11   9      441.58      415.48     35.56 o 
   4 -11   9       25.60       32.40     13.92 o 
   5 -11   9      401.94      413.26     23.33 o 
   6 -11   9      242.10      157.60     50.54 o 
   7 -11   9       59.09       42.50     22.41 o 
  -6 -10   9      324.72      277.63     34.17 o 
  -5 -10   9       45.58       77.21     21.64 o 
  -4 -10   9      338.25      297.34     17.21 o 
  -3 -10   9        2.22        1.50      5.20 o 
  -2 -10   9       46.05       28.24      7.84 o 
  -1 -10   9      181.67      155.93     23.01 o 
   0 -10   9      944.25      965.44     27.71 o 
   1 -10   9       64.47       69.84     34.35 o 
   2 -10   9       86.50       87.56     38.38 o 
   3 -10   9        0.03        0.08     13.17 o 
   4 -10   9       13.36       15.47      8.94 o 
   5 -10   9       50.36       50.22     17.33 o 
   6 -10   9       51.04       39.82     14.25 o 
   7 -10   9       40.11       36.91     17.79 o 
   8 -10   9        4.66        3.82      7.53 o 
  -7  -9   9        9.74        9.06     12.83 o 
  -6  -9   9      146.40      130.52     30.45 o 
  -5  -9   9        5.41       11.84      7.33 o 
  -4  -9   9       24.23       26.96     10.69 o 
  -3  -9   9      467.76      445.49     15.06 o 
  -2  -9   9      395.89      369.63      9.45 o 
  -1  -9   9      930.71      930.97     44.45 o 
   0  -9   9     1136.21     1189.28     26.66 o 
   1  -9   9     3822.73     4296.03     84.93 o 
   2  -9   9      827.30      893.99     47.34 o 
   3  -9   9      147.21       95.73     28.54 o 
   4  -9   9        0.05        3.08      6.06 o 
   5  -9   9      238.34      220.31     16.69 o 
   6  -9   9       14.91       19.86      8.36 o 
   7  -9   9       18.15        3.82      7.56 o 
   8  -9   9       21.01       12.60      9.57 o 
  -7  -8   9       96.46       95.61     39.17 o 
  -6  -8   9      637.59      750.06     70.91 o 
  -5  -8   9        0.04        6.90      4.79 o 
  -4  -8   9       82.28      112.74     27.07 o 
  -3  -8   9      334.64      399.07     28.05 o 
  -2  -8   9      861.78      846.46     18.75 o 
  -1  -8   9       67.88       63.29      8.49 o 
   0  -8   9      122.73      135.11     11.42 o 
   1  -8   9      941.79      947.99     43.48 o 
   2  -8   9      669.99      679.20     25.30 o 
   3  -8   9      687.43      750.66     38.59 o 
   4  -8   9       54.22       46.66     15.66 o 
   5  -8   9      927.10     1050.69     41.63 o 
   6  -8   9       14.55        4.84      7.11 o 
   7  -8   9       40.66       25.56      8.67 o 
   8  -8   9        0.23       16.47      6.74 o 
  -8  -7   9        7.09       13.21      5.53 o 
  -7  -7   9       20.44       21.26     15.46 o 
  -6  -7   9      119.54       78.11     23.25 o 
  -5  -7   9       31.59       16.53      5.66 o 
  -4  -7   9      369.23      337.35     42.33 o 
  -3  -7   9        5.43       10.35      7.04 o 
  -2  -7   9      224.97      215.20      5.67 o 
  -1  -7   9       91.21       77.86     10.19 o 
   0  -7   9       23.26       32.19      6.77 o 
   1  -7   9     1622.47     1707.65     28.47 o 
   2  -7   9      212.49      200.52     10.87 o 
   3  -7   9       67.45       76.57     10.40 o 
   4  -7   9        0.37        5.45      4.09 o 
   5  -7   9        6.18       14.58      6.53 o 
   6  -7   9       59.54       34.77     13.30 o 
   7  -7   9      362.49      350.59     25.42 o 
   8  -7   9       22.42       19.52     13.28 o 
   9  -7   9        5.73       13.55      8.90 o 
  -8  -6   9      424.58      418.72     33.38 o 
  -7  -6   9       24.98       21.67     10.46 o 
  -6  -6   9     1330.07     1528.73     77.89 o 
  -5  -6   9      245.78      254.93     16.44 o 
  -4  -6   9      979.02      886.34     54.01 o 
  -3  -6   9       15.91       34.07      8.10 o 
  -2  -6   9        4.01        5.95      6.02 o 
  -1  -6   9      921.28     1028.47     33.28 o 
   0  -6   9       62.99       66.35      5.85 o 
   1  -6   9       58.76       35.54     14.13 o 
   2  -6   9      850.18      876.22     16.08 o 
   3  -6   9      379.74      423.95     17.99 o 
   4  -6   9       29.64       22.63      6.58 o 
   5  -6   9      136.04      148.04     10.38 o 
   6  -6   9     1072.24     1110.31     62.44 o 
   7  -6   9        1.44        3.80      3.09 o 
   8  -6   9      354.50      364.99     17.48 o 
   9  -6   9      574.87      605.63     45.09 o 
  -9  -5   9       20.88       35.67     16.14 o 
  -8  -5   9      449.80      441.37     74.20 o 
  -7  -5   9        4.96        7.07      5.79 o 
  -6  -5   9       20.54       21.11      8.43 o 
  -5  -5   9       22.61       32.62     16.22 o 
  -4  -5   9      171.58      154.35     16.14 o 
  -3  -5   9     2097.55     2029.05    149.61 o 
  -2  -5   9       12.40       14.55      7.17 o 
  -1  -5   9     6173.01     6355.45     98.55 o 
   0  -5   9        0.39        1.76      2.55 o 
   1  -5   9      193.21      158.66      7.58 o 
   2  -5   9       40.45       38.04      8.30 o 
   3  -5   9      468.03      560.94     20.96 o 
   4  -5   9      614.39      665.90     19.43 o 
   5  -5   9     1233.92     1248.24     23.72 o 
   6  -5   9        6.74        9.35      8.10 o 
   7  -5   9      965.91      959.53     33.78 o 
   8  -5   9        3.07        8.29      4.55 o 
   9  -5   9        6.38       10.04      9.06 o 
  -9  -4   9       20.91       30.06     18.21 o 
  -8  -4   9      697.80      689.67     25.14 o 
  -7  -4   9       34.05       52.19     10.46 o 
  -6  -4   9      808.42      781.71     32.83 o 
  -5  -4   9      121.58      128.71      5.06 o 
  -3  -4   9     2694.08     2809.77     75.31 o 
  -2  -4   9        6.70        9.75      5.81 o 
  -1  -4   9     4974.86     4746.65     57.54 o 
   0  -4   9      862.30      982.14     14.81 o 
   1  -4   9      471.68      517.14     10.16 o 
   2  -4   9       65.84       79.80      3.03 o 
   3  -4   9      654.95      633.39     10.46 o 
   4  -4   9      182.36      197.58      5.58 o 
   5  -4   9        5.22        0.10      2.84 o 
   6  -4   9        0.08        3.26      4.73 o 
   7  -4   9       15.43        6.88      5.15 o 
   8  -4   9      132.98      143.57     10.90 o 
   9  -4   9      175.66      169.06     28.50 o 
  -9  -3   9        2.34        5.08      5.98 o 
  -8  -3   9       92.06       91.32     23.22 o 
  -7  -3   9      930.15      965.22     42.74 o 
  -6  -3   9       58.95       62.72     12.95 o 
  -5  -3   9     3205.01     3231.03    101.74 o 
  -4  -3   9      162.87      160.23     12.10 o 
  -3  -3   9     1447.75     1645.43     39.40 o 
  -2  -3   9      999.40     1054.64     17.49 o 
  -1  -3   9      757.98      826.89      9.70 o 
   0  -3   9     3397.43     3425.02     45.19 o 
   1  -3   9      233.58      211.29      7.17 o 
   2  -3   9      184.36      235.52      5.44 o 
   3  -3   9      199.89      209.70      7.02 o 
   4  -3   9       20.66       18.09      4.58 o 
   5  -3   9      103.61      102.43     13.90 o 
   6  -3   9        6.99        2.44      5.14 o 
   7  -3   9       79.29       59.94     24.38 o 
   8  -3   9      256.55      223.07     25.72 o 
   9  -3   9       25.95       26.16      8.79 o 
  -9  -2   9       69.98       91.77     26.49 o 
  -8  -2   9      427.97      461.39     32.06 o 
  -7  -2   9      385.76      324.12     15.35 o 
  -6  -2   9       33.67       28.76      7.50 o 
  -5  -2   9      204.38      203.18     11.31 o 
  -4  -2   9      527.75      508.29     11.97 o 
  -3  -2   9      335.64      336.96      8.95 o 
  -2  -2   9      525.70      545.76     15.60 o 
  -1  -2   9     3622.11     3501.83     69.32 o 
   0  -2   9        8.31        6.06      1.76 o 
   1  -2   9        0.05        3.99      3.38 o 
   2  -2   9     1637.72     1733.05     67.80 o 
   3  -2   9      198.59      237.94     12.93 o 
   4  -2   9      103.53       84.49     25.98 o 
   5  -2   9     1404.16     1385.92     30.75 o 
   6  -2   9     1245.51     1311.10     44.28 o 
   7  -2   9      592.99      573.23     14.54 o 
   8  -2   9       95.82       95.47     22.60 o 
   9  -2   9      316.80      334.69     22.26 o 
 -10  -1   9       28.01       14.11     18.93 o 
  -9  -1   9       10.19       14.79     12.27 o 
  -8  -1   9      209.19      231.90     20.09 o 
  -7  -1   9      547.40      561.93     23.78 o 
  -6  -1   9        1.54        6.32     15.35 o 
  -5  -1   9       47.27       55.63     11.17 o 
  -4  -1   9      854.52      788.06     22.99 o 
  -3  -1   9     3391.46     3269.60    259.12 o 
  -2  -1   9        5.70       11.05      4.92 o 
  -1  -1   9    12225.03    11024.16     97.23 o 
   0  -1   9      153.49      127.75      3.61 o 
   1  -1   9      378.55      392.34      6.74 o 
   2  -1   9        0.89        4.66      1.77 o 
   3  -1   9     4182.14     4326.16    161.24 o 
   4  -1   9     1723.47     1755.27     49.46 o 
   5  -1   9      214.80      226.61     16.62 o 
   6  -1   9      251.53      227.65     13.40 o 
   7  -1   9       15.31       12.57      7.69 o 
   8  -1   9        4.11        4.69     10.50 o 
   9  -1   9      238.54      234.65     36.65 o 
 -10   0   9       43.68       47.45     26.60 o 
  -9   0   9       62.92       64.98     14.90 o 
  -8   0   9     1011.60      924.58     29.35 o 
  -7   0   9       70.08       65.36     23.37 o 
  -6   0   9       50.81       74.39     29.39 o 
  -5   0   9     1891.79     1832.49     49.88 o 
  -4   0   9      956.01      854.86     19.10 o 
  -3   0   9       29.21       58.78     12.38 o 
  -2   0   9      794.10      682.78     10.67 o 
  -1   0   9        0.49        5.21      2.62 o 
   0   0   9      740.20      668.46      8.97 o 
   1   0   9     6061.00     5848.80     53.05 o 
   2   0   9      771.36      841.40     17.95 o 
   3   0   9     2033.28     2253.04     36.67 o 
   4   0   9      727.03      751.74     33.37 o 
   5   0   9        3.17       -1.99      8.02 o 
   6   0   9      234.66      255.97      9.49 o 
   7   0   9      460.28      427.24     12.86 o 
   8   0   9       46.49       26.65     10.88 o 
   9   0   9       52.84       58.45     17.79 o 
 -10   1   9        9.35        3.24      5.79 o 
  -9   1   9        0.03       -5.42     14.04 o 
  -8   1   9       35.18       36.80     20.85 o 
  -7   1   9        2.62       -1.32     12.12 o 
  -6   1   9      121.47      148.40     43.16 o 
  -5   1   9      342.48      373.53     17.35 o 
  -4   1   9        3.81        5.06      4.91 o 
  -3   1   9       75.15       51.36     24.23 o 
  -2   1   9     1502.53     1419.48     25.90 o 
  -1   1   9        1.37       11.03      7.28 o 
   0   1   9     1745.18     1661.78     24.45 o 
   1   1   9      326.90      352.51     16.43 o 
   2   1   9       40.80       31.19      6.16 o 
   3   1   9      156.37      147.33      6.45 o 
   4   1   9     2129.91     2297.32     73.60 o 
   5   1   9        8.39        4.00      4.63 o 
   6   1   9       58.35       88.93     22.13 o 
   7   1   9        6.45        3.86     10.33 o 
   8   1   9        7.00       -1.02      5.49 o 
   9   1   9       36.66       27.55      9.92 o 
 -10   2   9      128.02      135.08     33.64 o 
  -9   2   9       93.09       66.53     25.89 o 
  -8   2   9      228.82      217.71     22.28 o 
  -7   2   9       62.85       41.01     18.40 o 
  -6   2   9     1511.57     1466.08     57.31 o 
  -5   2   9       62.80       71.45     44.48 o 
  -4   2   9      138.19      109.01     20.47 o 
  -3   2   9      112.23      120.90     39.13 o 
  -2   2   9      280.17      290.65     12.12 o 
  -1   2   9     3069.54     3188.24     39.28 o 
   0   2   9      508.44      451.44     10.21 o 
   1   2   9        0.34        1.61      2.85 o 
   2   2   9     3083.97     3048.05     48.94 o 
   3   2   9       29.54       43.00      8.10 o 
   4   2   9      166.92      148.96     28.67 o 
   5   2   9       26.54       20.59      7.36 o 
   6   2   9      270.07      255.01     12.75 o 
   7   2   9       14.04       22.08      7.79 o 
   8   2   9      124.58      160.81     10.49 o 
   9   2   9       70.60       79.12     18.33 o 
 -10   3   9        8.54        5.12     14.41 o 
  -9   3   9        4.17       17.35     19.53 o 
  -8   3   9      119.80       92.94     42.59 o 
  -7   3   9      164.79      183.77     65.66 o 
  -6   3   9       28.70       23.07     13.21 o 
  -5   3   9       20.47       30.59     12.76 o 
  -4   3   9      557.57      598.43     25.96 o 
  -3   3   9     1600.34     1600.75     63.67 o 
  -2   3   9     4392.96     4371.38    133.10 o 
  -1   3   9     7353.07     6738.79    100.47 o 
   0   3   9      415.42      292.18    114.54 o 
   1   3   9      503.58      530.11     13.76 o 
   2   3   9     1728.07     1644.09     33.21 o 
   3   3   9      962.98      979.44     34.21 o 
   4   3   9       82.92       84.88     20.02 o 
   5   3   9      593.80      589.66     27.07 o 
   6   3   9      873.49      907.35     20.86 o 
   7   3   9       30.50       26.91     10.53 o 
   8   3   9        8.14        3.22      5.01 o 
 -10   4   9       14.60       19.38     18.74 o 
  -9   4   9      125.04      149.04     44.48 o 
  -8   4   9      184.26      213.80     80.26 o 
  -7   4   9       29.41       39.81     20.85 o 
  -6   4   9      320.89      357.35     30.59 o 
  -5   4   9     2053.63     2081.93     76.84 o 
  -4   4   9      574.95      511.51     24.53 o 
  -3   4   9       28.11       32.43     14.98 o 
  -2   4   9     2272.66     2452.31     44.32 o 
  -1   4   9       27.11       31.28      7.80 o 
   0   4   9      457.15      460.26     13.29 o 
   1   4   9      672.79      641.53     14.37 o 
   2   4   9       26.59       14.33      4.29 o 
   3   4   9      299.35      291.65     12.41 o 
   4   4   9      129.50       86.24     20.78 o 
   5   4   9        3.50       11.25     10.16 o 
   6   4   9      274.89      315.27     36.08 o 
   7   4   9      336.20      368.96     22.99 o 
   8   4   9       57.58       48.54     15.20 o 
  -9   5   9      137.57      167.67     60.81 o 
  -8   5   9      390.06      412.40     25.93 o 
  -7   5   9      401.07      410.63     57.91 o 
  -6   5   9      495.35      524.26     32.92 o 
  -5   5   9        1.11        8.35     13.17 o 
  -4   5   9      120.84      181.10     56.40 o 
  -3   5   9      214.89      196.94     60.43 o 
  -2   5   9      931.57      975.23     25.42 o 
  -1   5   9      944.26      977.78     23.69 o 
   0   5   9      164.30      143.32     11.52 o 
   1   5   9      126.45      124.42      7.82 o 
   2   5   9        5.31        4.53      3.99 o 
   3   5   9     1108.83     1215.16     35.94 o 
   4   5   9        3.00        0.56      6.50 o 
   5   5   9       16.59       14.29      5.66 o 
   6   5   9      123.38      119.53     25.17 o 
   7   5   9        7.74       14.46      7.20 o 
   8   5   9        7.52       13.88      6.67 o 
  -9   6   9       28.21       31.64     23.37 o 
  -8   6   9      170.48      137.90     70.36 o 
  -7   6   9       35.38       38.57     35.11 o 
  -6   6   9       34.83       67.39     25.70 o 
  -5   6   9        5.74       19.04     12.98 o 
  -4   6   9      701.63      762.29     55.39 o 
  -3   6   9        3.72       17.21      7.74 o 
  -2   6   9      188.57      193.30      9.99 o 
  -1   6   9      222.54      208.91     15.35 o 
   0   6   9      223.65      222.46      8.19 o 
   1   6   9       15.28        1.65      9.26 o 
   2   6   9      954.89     1003.14     50.37 o 
   3   6   9        7.01        3.26      4.11 o 
   4   6   9      293.36      383.04     63.06 o 
   5   6   9      407.75      355.34     15.03 o 
   6   6   9      486.54      453.92     33.70 o 
   7   6   9        1.16        7.10     11.62 o 
  -9   7   9        8.91       17.84      7.49 o 
  -8   7   9       98.03       80.82     41.95 o 
  -7   7   9        3.08        1.88     12.08 o 
  -6   7   9        2.61       16.63     14.94 o 
  -5   7   9      198.82      198.30     55.31 o 
  -4   7   9      105.52       79.02     64.19 o 
  -3   7   9      341.37      296.26     20.83 o 
  -2   7   9      566.59      588.04     17.91 o 
  -1   7   9      246.99      258.25     15.39 o 
   0   7   9      466.86      439.98     15.80 o 
   1   7   9       62.60       72.66      8.04 o 
   2   7   9      702.60      716.70     45.67 o 
   3   7   9     1570.20     1807.63     62.72 o 
   4   7   9        2.54        0.65      6.79 o 
   5   7   9       53.55       48.03     13.46 o 
   6   7   9      207.28      166.95     24.21 o 
   7   7   9        8.67        6.84      5.28 o 
  -8   8   9        5.86       10.65      7.90 o 
  -7   8   9        1.90        9.03     21.26 o 
  -6   8   9      672.72      819.07     42.48 o 
  -5   8   9        0.79       -7.30     18.40 o 
  -4   8   9       77.25       92.26     33.15 o 
  -3   8   9       28.27       19.90      5.78 o 
  -2   8   9       39.63       52.31      8.24 o 
  -1   8   9       41.99       42.47     11.47 o 
   0   8   9       38.39       42.56     12.57 o 
   1   8   9        0.02        3.22     11.03 o 
   2   8   9      139.81      152.35     44.81 o 
   3   8   9      408.56      419.11     36.44 o 
   4   8   9       49.37       42.68     14.24 o 
   5   8   9        7.90        8.00      5.76 o 
   6   8   9      507.44      494.30     31.85 o 
  -8   9   9       41.40       17.87     18.17 o 
  -7   9   9        7.50       16.59     14.41 o 
  -6   9   9      113.65      111.72     32.47 o 
  -5   9   9       29.35       18.44     19.38 o 
  -4   9   9     1319.37     1272.62     38.52 o 
  -3   9   9      227.93      275.47     26.90 o 
  -2   9   9      419.29      434.49     21.88 o 
  -1   9   9        3.50       14.01      6.99 o 
   0   9   9      119.92      104.10     27.16 o 
   1   9   9       80.72       81.24     14.87 o 
   2   9   9        3.46        4.00      6.81 o 
   3   9   9        5.46        6.13      7.28 o 
   4   9   9       14.26       16.88     11.70 o 
   5   9   9        9.75        8.66      6.38 o 
  -7  10   9       19.52       18.48     26.19 o 
  -6  10   9      135.29      142.42     39.96 o 
  -5  10   9       15.02      -11.25     19.19 o 
  -4  10   9        3.71        4.52     14.37 o 
  -3  10   9       39.63       41.33     18.71 o 
  -2  10   9        0.46        6.22      7.79 o 
  -1  10   9        0.28        7.08      4.68 o 
   0  10   9      178.45      156.69     39.00 o 
   1  10   9       23.98       23.42     13.94 o 
   2  10   9       33.71       22.78     10.57 o 
   3  10   9        4.37       -8.48      9.90 o 
   4  10   9      273.97      295.36     30.76 o 
   5  10   9        1.05        7.13      7.24 o 
  -7  11   9        2.10        8.88     13.28 o 
  -6  11   9        1.14        7.30     14.90 o 
  -5  11   9      417.46      393.47    129.59 o 
  -4  11   9      153.49      182.69     40.90 o 
  -3  11   9        2.58        9.50      8.26 o 
  -2  11   9       10.41        8.35     12.19 o 
  -1  11   9      307.55      324.93     35.92 o 
   0  11   9        1.51        6.59     11.24 o 
   1  11   9       56.27      125.08     27.96 o 
   2  11   9      581.74      661.56     28.36 o 
   3  11   9       25.04       27.71     13.60 o 
   4  11   9       39.04       44.60     18.77 o 
  -5  12   9       30.56       24.46     11.21 o 
  -4  12   9      771.30      737.19     31.45 o 
  -3  12   9       15.14       18.13      6.90 o 
  -2  12   9       42.65       51.32     14.15 o 
  -1  12   9        0.02       12.45      6.47 o 
   0  12   9        3.93       -4.19     12.91 o 
   1  12   9       75.16       54.15     23.76 o 
   2  12   9        0.46       -5.18     16.20 o 
  -4  13   9       22.62       31.82     19.51 o 
  -3  13   9       41.26       35.44     13.72 o 
  -2  13   9       18.09        9.26      9.84 o 
  -1  13   9       40.55       32.04     14.40 o 
   0  13   9       35.10       24.94      8.18 o 
  -2 -14  10       17.69       17.38      8.77 o 
  -1 -14  10      161.36      198.07     34.13 o 
   0 -14  10       99.60      153.56     61.75 o 
   1 -14  10       46.79       39.81     17.65 o 
   2 -14  10        5.57        8.13     14.94 o 
   3 -14  10      182.12      235.81     22.09 o 
   4 -14  10       34.57       32.32     12.53 o 
  -3 -13  10        5.48       12.76      5.49 o 
  -2 -13  10      752.84      907.24     35.07 o 
  -1 -13  10      104.16       83.16     26.19 o 
   0 -13  10        0.97       15.92     14.79 o 
   1 -13  10       55.30       39.62     19.08 o 
   2 -13  10      394.60      461.20     42.78 o 
   3 -13  10      213.63      233.97     20.17 o 
   4 -13  10        8.04       -6.28     12.64 o 
   5 -13  10        0.16       11.74     13.02 o 
  -4 -12  10        2.74        0.00     12.34 o 
  -3 -12  10      275.77      219.89     18.36 o 
  -2 -12  10      328.34      331.09     51.02 o 
  -1 -12  10       18.11       22.87      9.84 o 
   0 -12  10       60.01       66.93     16.08 o 
   1 -12  10       21.29       19.49     14.34 o 
   2 -12  10        7.29        5.68      5.12 o 
   3 -12  10     1345.76     1609.70     42.86 o 
   4 -12  10      197.92      178.58     15.54 o 
   5 -12  10        0.37        6.06     13.92 o 
   6 -12  10      139.26      167.52     31.72 o 
  -5 -11  10       76.24       59.25     13.34 o 
  -4 -11  10       29.54       22.19      9.76 o 
  -3 -11  10      142.45      125.44     31.17 o 
  -2 -11  10       48.06       60.20     12.30 o 
  -1 -11  10        7.48        6.41      3.62 o 
   0 -11  10       44.49       42.35     12.00 o 
   1 -11  10     1064.40     1122.88     51.81 o 
   2 -11  10        0.05        6.62      9.67 o 
   3 -11  10      208.33      228.74     16.44 o 
   4 -11  10      217.43      120.90     60.73 o 
   5 -11  10        0.39       -7.41      9.54 o 
   6 -11  10      105.61       60.59     26.67 o 
   7 -11  10       94.44       74.94     25.57 o 
  -6 -10  10      100.21       94.55     22.04 o 
  -5 -10  10        0.43        0.29      8.37 o 
  -4 -10  10       45.64       28.98      8.76 o 
  -3 -10  10       27.76       29.95      9.68 o 
  -2 -10  10        1.49        4.10      5.14 o 
  -1 -10  10      389.83      424.42     11.45 o 
   0 -10  10      215.61      198.66     16.65 o 
   1 -10  10      325.91      295.71     29.61 o 
   2 -10  10      268.78      291.01     32.36 o 
   3 -10  10        1.32        6.67      7.29 o 
   4 -10  10        2.16        9.74      6.24 o 
   5 -10  10      356.95      412.15     66.54 o 
   6 -10  10        3.51        8.51     11.83 o 
   7 -10  10       26.18       19.39     11.09 o 
  -7  -9  10        6.64        7.47      8.48 o 
  -6  -9  10        0.30        3.74      4.89 o 
  -5  -9  10        0.63       17.91      6.57 o 
  -4  -9  10       19.99       16.87      7.88 o 
  -3  -9  10       94.63       69.04     19.30 o 
  -2  -9  10      797.01      727.82     22.31 o 
  -1  -9  10     1288.05     1241.52     30.32 o 
   0  -9  10       63.54       66.94     13.10 o 
   1  -9  10        2.87       13.87      7.20 o 
   2  -9  10       49.51       14.75     27.98 o 
   3  -9  10       71.15       60.09     17.18 o 
   4  -9  10       59.21       78.18     27.09 o 
   5  -9  10      332.57      361.60     30.33 o 
   6  -9  10      264.43      242.60     14.98 o 
   7  -9  10       27.13       31.30     15.97 o 
   8  -9  10        6.62       -1.84     14.56 o 
  -7  -8  10      171.74      178.33     48.20 o 
  -6  -8  10       51.44       68.76     14.13 o 
  -5  -8  10        3.92        6.56      5.58 o 
  -4  -8  10        6.84        9.59      6.58 o 
  -3  -8  10       10.47       14.75      6.77 o 
  -2  -8  10      250.53      267.98      8.54 o 
  -1  -8  10       65.10       64.27      5.96 o 
   0  -8  10       39.99       37.53      9.77 o 
   1  -8  10      587.56      595.70     22.56 o 
   2  -8  10      472.95      515.72     15.21 o 
   3  -8  10       62.63       55.95     10.63 o 
   4  -8  10      207.56      233.47     12.37 o 
   5  -8  10       27.38       30.25     13.60 o 
   6  -8  10        2.15        5.22      5.01 o 
   7  -8  10        9.47       12.29      9.11 o 
   8  -8  10        2.49        5.05      6.44 o 
  -8  -7  10      119.33      126.43     37.85 o 
  -7  -7  10        9.13        8.47      9.26 o 
  -6  -7  10       87.15       81.23     11.73 o 
  -5  -7  10        6.69       10.93     18.95 o 
  -4  -7  10      234.45      242.48     37.29 o 
  -3  -7  10       86.43       95.26     19.43 o 
  -2  -7  10      402.69      403.29     16.86 o 
  -1  -7  10      108.72      104.55      6.96 o 
   0  -7  10     1951.46     1954.38     36.56 o 
   1  -7  10       40.98       46.96      8.66 o 
   2  -7  10      260.44      277.62     10.14 o 
   3  -7  10      199.78      244.14     20.37 o 
   4  -7  10      396.51      465.03     14.79 o 
   5  -7  10       76.57       73.90     19.09 o 
   6  -7  10       85.28       84.26     23.90 o 
   7  -7  10       62.06       38.98     14.93 o 
   8  -7  10       23.83        9.19     10.89 o 
   9  -7  10      100.00       91.28     31.91 o 
  -8  -6  10      198.87      210.04     48.61 o 
  -7  -6  10        0.48       11.33      7.56 o 
  -6  -6  10     1179.42     1245.88     51.10 o 
  -5  -6  10       33.24       38.96     10.29 o 
  -4  -6  10       92.91      102.75     21.93 o 
  -3  -6  10       48.55       70.80     14.95 o 
  -2  -6  10      221.81      207.97     11.39 o 
  -1  -6  10      670.81      747.74     15.47 o 
   0  -6  10      398.73      453.67      8.75 o 
   1  -6  10       38.47       42.29      8.58 o 
   2  -6  10      711.50      673.34     21.73 o 
   3  -6  10     1096.90     1090.59     30.04 o 
   4  -6  10      202.24      188.12      7.36 o 
   5  -6  10      954.14     1028.07     39.68 o 
   6  -6  10        9.06       12.34      8.22 o 
   7  -6  10       37.71       -8.92     21.11 o 
   8  -6  10      525.86      497.08     21.66 o 
   9  -6  10      157.01      170.50     14.88 o 
  -9  -5  10       27.42        6.43      9.22 o 
  -8  -5  10      141.61      163.87     41.54 o 
  -7  -5  10      236.84      307.72     32.81 o 
  -6  -5  10        3.61       10.12      5.31 o 
  -5  -5  10      214.27      214.10     24.01 o 
  -4  -5  10      309.09      307.69     31.06 o 
  -3  -5  10     2478.32     2498.66     96.50 o 
  -2  -5  10     2789.55     2969.92    156.93 o 
  -1  -5  10      497.85      476.43      8.63 o 
   0  -5  10     3176.54     3101.42     56.72 o 
   1  -5  10     2882.68     2902.31     38.43 o 
   2  -5  10     4806.84     5127.06     73.65 o 
   3  -5  10      283.51      263.41     10.43 o 
   4  -5  10      619.92      629.47     12.69 o 
   5  -5  10        8.18        8.69      3.65 o 
   6  -5  10     1229.78     1279.01     49.31 o 
   7  -5  10      262.98      303.98     18.35 o 
   8  -5  10       19.23       33.58     21.67 o 
   9  -5  10       35.09       18.21     10.16 o 
  -9  -4  10        2.92       -8.47     10.95 o 
  -8  -4  10      282.27      271.11     51.40 o 
  -7  -4  10      331.49      299.74     15.73 o 
  -6  -4  10     2330.61     2336.16     73.15 o 
  -5  -4  10      109.11       97.81      5.34 o 
  -4  -4  10     1902.35     1914.67     74.31 o 
  -3  -4  10      203.87      173.00     18.12 o 
  -2  -4  10     1635.18     1835.38     44.75 o 
  -1  -4  10      324.59      305.22     11.22 o 
   0  -4  10      828.01      902.70     14.09 o 
   1  -4  10     5586.66     5798.04    157.72 o 
   2  -4  10     3505.17     3702.93     52.73 o 
   3  -4  10      792.72      782.47     25.81 o 
   4  -4  10      315.25      328.50      8.13 o 
   5  -4  10      468.03      429.07     14.10 o 
   6  -4  10       36.68       46.68     14.48 o 
   7  -4  10       11.39       19.80      9.11 o 
   8  -4  10      303.11      313.10     32.49 o 
   9  -4  10        9.48       23.63     11.06 o 
  -9  -3  10        0.13       -8.47     13.40 o 
  -8  -3  10        2.23       -5.64      8.54 o 
  -7  -3  10      467.84      454.80     18.44 o 
  -6  -3  10      732.62      728.34     25.64 o 
  -5  -3  10      219.46      236.98      8.43 o 
  -4  -3  10      208.13      201.13      4.83 o 
  -3  -3  10       58.59       48.50      5.04 o 
  -2  -3  10     1858.66     2180.88     62.03 o 
  -1  -3  10      476.45      494.43     10.42 o 
   0  -3  10     4669.90     3835.72     42.44 o 
   1  -3  10     3322.11     3269.53     70.26 o 
   2  -3  10        7.54        5.05      9.67 o 
   3  -3  10      392.70      395.46     16.47 o 
   4  -3  10      447.50      447.95     13.92 o 
   5  -3  10       48.30       33.28      8.59 o 
   6  -3  10      129.55      130.70     29.19 o 
   7  -3  10       58.66       49.01     14.31 o 
   8  -3  10      375.56      404.32     15.72 o 
   9  -3  10      399.00      396.97     19.20 o 
  -9  -2  10        5.68       -5.34     12.91 o 
  -8  -2  10       97.76       84.51     27.69 o 
  -7  -2  10      338.71      307.49     29.42 o 
  -6  -2  10       11.93        9.81      5.37 o 
  -5  -2  10      181.46      181.27      9.91 o 
  -4  -2  10        0.09        2.91      2.38 o 
  -3  -2  10      624.50      537.71     10.07 o 
  -2  -2  10      118.20      112.80      4.12 o 
  -1  -2  10       16.74       16.82      3.19 o 
   0  -2  10     3900.62     4030.33     27.35 o 
   1  -2  10     1255.38     1233.08     26.92 o 
   2  -2  10      833.88      787.27     42.61 o 
   3  -2  10     1048.23      929.99     25.67 o 
   4  -2  10      135.14      122.29      5.70 o 
   5  -2  10     2321.38     2296.27     88.38 o 
   6  -2  10       21.02        0.07     11.85 o 
   7  -2  10      129.20      124.14     14.17 o 
   8  -2  10       84.53      105.05     26.98 o 
   9  -2  10       29.98       36.91     16.11 o 
  -9  -1  10        9.96        0.60      4.36 o 
  -8  -1  10      280.81      241.19     21.07 o 
  -7  -1  10      144.46      144.34     50.04 o 
  -6  -1  10       51.02       56.63     18.40 o 
  -5  -1  10      181.66      167.79     14.88 o 
  -4  -1  10      108.75      100.18      7.27 o 
  -3  -1  10     1049.07     1154.89     23.91 o 
  -2  -1  10     2654.76     2474.88     54.95 o 
  -1  -1  10        6.47       19.39      3.30 o 
   0  -1  10     1084.51      894.54     12.69 o 
   1  -1  10      961.39     1043.17     19.44 o 
   2  -1  10      239.43      241.32      5.75 o 
   3  -1  10     1569.46     1570.10     35.06 o 
   4  -1  10        0.98        4.79      2.53 o 
   5  -1  10      441.07      468.41     18.37 o 
   6  -1  10        0.45        5.18      3.53 o 
   7  -1  10        2.29        0.69      5.10 o 
   8  -1  10        0.40        8.44      7.49 o 
   9  -1  10      104.70      111.36     27.47 o 
 -10   0  10        0.05       13.58     10.20 o 
  -9   0  10        5.60       23.22     16.03 o 
  -8   0  10      108.04      122.70     31.72 o 
  -7   0  10        3.78        9.33     10.08 o 
  -6   0  10      851.79      826.45     46.85 o 
  -5   0  10      781.40      752.47     25.25 o 
  -4   0  10     5768.43     6060.83    417.16 o 
  -3   0  10     2284.32     2279.79     55.90 o 
  -2   0  10      466.98      518.21     16.01 o 
  -1   0  10     7891.84     7576.30     99.77 o 
   0   0  10     6597.41     6553.80     56.63 o 
   1   0  10     1028.74     1022.63     21.65 o 
   2   0  10      184.46      166.73      6.17 o 
   3   0  10     1611.08     1966.68     45.26 o 
   4   0  10      120.64      114.12      9.36 o 
   5   0  10     2331.85     2539.73     50.56 o 
   6   0  10      112.47       99.99     20.17 o 
   7   0  10      205.57      203.30     10.76 o 
   8   0  10       12.65        9.86     10.16 o 
   9   0  10        6.50       14.19      7.87 o 
 -10   1  10       33.30       51.25     25.21 o 
  -9   1  10       64.31       45.12     31.98 o 
  -8   1  10        5.30       23.74     15.01 o 
  -7   1  10      228.32      217.04     18.10 o 
  -6   1  10        1.39       16.44      8.92 o 
  -5   1  10       31.72       53.05     15.13 o 
  -4   1  10      642.85      634.21     21.30 o 
  -3   1  10      473.21      458.01     13.67 o 
  -2   1  10     5613.55     5500.55    133.70 o 
  -1   1  10      165.50      155.19      5.68 o 
   0   1  10       27.98       32.79      5.95 o 
   1   1  10     2855.19     2875.45     65.02 o 
   2   1  10        2.86        1.24      3.96 o 
   3   1  10     1695.22     1549.72     43.34 o 
   4   1  10      980.59      989.93     17.84 o 
   5   1  10      103.68      133.14     11.23 o 
   6   1  10      312.76      312.79     11.50 o 
   7   1  10        4.51       10.55      4.60 o 
   8   1  10      115.25      101.69     23.97 o 
   9   1  10        0.03        2.22      4.91 o 
 -10   2  10       45.53       26.49     21.41 o 
  -9   2  10        2.29        4.18     14.49 o 
  -8   2  10      740.42      718.27     30.40 o 
  -7   2  10       43.61       68.26     21.45 o 
  -6   2  10      110.41      138.51     31.23 o 
  -5   2  10      104.46      107.24     23.67 o 
  -4   2  10        3.35        9.48      5.08 o 
  -3   2  10      450.41      457.14     16.67 o 
  -2   2  10       13.53       13.82      5.46 o 
  -1   2  10      617.94      679.73     12.83 o 
   0   2  10      791.46      783.44     17.17 o 
   1   2  10      504.95      611.65     13.99 o 
   2   2  10      423.20      385.78     13.74 o 
   3   2  10       44.66       50.01      8.85 o 
   4   2  10        1.05       -1.31      5.26 o 
   5   2  10      210.23      250.83     13.59 o 
   6   2  10      284.98      312.33     16.74 o 
   7   2  10       53.98       51.01     16.22 o 
   8   2  10      130.31      130.58     28.09 o 
 -10   3  10        0.13        5.53     11.36 o 
  -9   3  10       90.59       88.84     25.36 o 
  -8   3  10        3.70       11.78      6.58 o 
  -7   3  10      191.21      212.03     18.36 o 
  -6   3  10       19.08       21.00     16.93 o 
  -5   3  10      348.54      355.81     25.89 o 
  -4   3  10      315.90      393.73     23.89 o 
  -3   3  10      101.14       94.69     16.39 o 
  -2   3  10      417.40      372.28     16.53 o 
  -1   3  10       53.22       50.98     10.93 o 
   0   3  10     6399.97     6342.33     87.68 o 
   1   3  10     2856.15     2988.78     41.44 o 
   2   3  10     1081.05     1063.33     72.87 o 
   3   3  10       34.94       23.17      8.71 o 
   4   3  10       50.54       61.06     15.09 o 
   5   3  10      216.81      178.41     15.52 o 
   6   3  10      562.20      500.93     13.84 o 
   7   3  10        4.80        6.92      5.21 o 
   8   3  10       23.71       20.23      8.19 o 
  -9   4  10      400.62      427.22     67.39 o 
  -8   4  10      317.61      285.07     21.82 o 
  -7   4  10      233.77      238.56     63.48 o 
  -6   4  10      161.32      169.96     63.55 o 
  -5   4  10      590.14      659.61     43.80 o 
  -4   4  10      259.63      325.89     26.79 o 
  -3   4  10      165.29      155.26     23.84 o 
  -2   4  10       84.68       57.89     14.30 o 
  -1   4  10     2651.09     2768.56     52.40 o 
   0   4  10     1402.35     1489.95     29.30 o 
   1   4  10      123.04      118.73     10.02 o 
   2   4  10     1399.25     1396.77     24.43 o 
   3   4  10      926.71      828.00     86.81 o 
   4   4  10      258.40      249.16     15.11 o 
   5   4  10      114.56      120.58     22.22 o 
   6   4  10      754.62      831.77     31.91 o 
   7   4  10       20.80        8.25      4.90 o 
   8   4  10      293.47      250.75     13.88 o 
  -9   5  10        0.03       10.31     13.81 o 
  -8   5  10       37.33       37.10     12.23 o 
  -7   5  10      202.79      121.99     43.27 o 
  -6   5  10       93.54       86.96     44.78 o 
  -5   5  10        7.26       18.21     13.70 o 
  -4   5  10       19.97       25.89     16.71 o 
  -3   5  10      467.65      525.64     22.22 o 
  -2   5  10      637.48      624.13     13.47 o 
  -1   5  10        7.01       19.15      6.56 o 
   0   5  10      482.65      477.08     11.73 o 
   1   5  10        8.73       16.11      4.67 o 
   2   5  10      971.80     1007.72     19.72 o 
   3   5  10      204.26      232.56     19.15 o 
   4   5  10      254.88      253.41     14.31 o 
   5   5  10       20.13       22.20      7.04 o 
   6   5  10       35.90       37.71     18.44 o 
   7   5  10       32.07       24.81      6.66 o 
  -9   6  10       94.19       80.37     40.15 o 
  -8   6  10       13.29        9.60     13.21 o 
  -7   6  10       47.04       21.60     10.46 o 
  -6   6  10       33.40       24.38     15.54 o 
  -5   6  10       14.82       16.48     24.27 o 
  -4   6  10      128.29      143.47     51.51 o 
  -3   6  10      305.42      288.18     10.88 o 
  -2   6  10      813.61      870.61     18.12 o 
  -1   6  10     1271.45     1336.56     34.02 o 
   0   6  10      141.05      132.79     15.84 o 
   1   6  10       69.36       69.15     14.53 o 
   2   6  10       20.94       24.44      7.79 o 
   3   6  10       28.60       23.47      9.88 o 
   4   6  10       96.29       80.22     17.45 o 
   5   6  10      409.39      464.37     15.69 o 
   6   6  10      211.05      199.76     13.72 o 
   7   6  10      218.90      171.28     40.54 o 
  -9   7  10       95.67       62.39     33.60 o 
  -8   7  10       27.04       34.88     14.94 o 
  -7   7  10      273.48      279.80     26.68 o 
  -6   7  10      131.20      140.12     49.40 o 
  -5   7  10        0.66       12.27      9.75 o 
  -4   7  10     1213.28     1280.54     63.29 o 
  -3   7  10     2577.58     2640.94     67.68 o 
  -2   7  10      925.93      886.97     34.23 o 
  -1   7  10      711.53      681.35     22.76 o 
   0   7  10      199.14      209.22     24.65 o 
   1   7  10      166.28      193.66     17.76 o 
   2   7  10        0.08       -0.39     15.71 o 
   3   7  10      823.85      794.05     48.28 o 
   4   7  10      257.62      255.58     21.50 o 
   5   7  10      101.22       53.59     13.73 o 
   6   7  10       62.14       71.02     19.30 o 
   7   7  10      107.02       91.64     24.16 o 
  -8   8  10      275.74      286.76     25.02 o 
  -7   8  10       29.11       29.09     24.42 o 
  -6   8  10      232.77      230.36     93.35 o 
  -5   8  10     1018.24     1069.07     53.24 o 
  -4   8  10      452.87      498.51     20.34 o 
  -3   8  10     1182.99     1168.88     33.35 o 
  -2   8  10       91.99       88.42     18.76 o 
  -1   8  10        1.92        2.30      3.38 o 
   0   8  10       11.86       -4.58     12.19 o 
   1   8  10      145.52      184.63     26.72 o 
   2   8  10      121.09      152.78     36.13 o 
   3   8  10      379.64      401.06     17.39 o 
   4   8  10       43.62       54.36     17.23 o 
   5   8  10       94.31       86.28     22.44 o 
   6   8  10      101.30      129.60     26.90 o 
  -8   9  10       16.09        2.22     20.13 o 
  -7   9  10      196.75      137.38     70.81 o 
  -6   9  10       19.10       12.15     22.16 o 
  -5   9  10       30.70       47.00     14.45 o 
  -4   9  10      165.42      144.65     15.44 o 
  -3   9  10       20.56       29.46     10.13 o 
  -2   9  10       97.94       84.33     14.09 o 
  -1   9  10       16.89        5.60     15.43 o 
   0   9  10      143.36      141.21     38.01 o 
   1   9  10       57.37       61.34     19.02 o 
   2   9  10        2.79       10.58      8.56 o 
   3   9  10       40.49       35.94     14.43 o 
   4   9  10      211.75      238.42     20.13 o 
   5   9  10       11.61        9.27     10.42 o 
  -7  10  10       10.63       38.94     23.14 o 
  -6  10  10      317.59      293.61    117.06 o 
  -5  10  10        2.91        6.14      6.54 o 
  -4  10  10       26.76       38.94     10.81 o 
  -3  10  10       85.91       83.19     25.06 o 
  -2  10  10      101.63       86.58     28.25 o 
  -1  10  10      157.52      129.95     27.88 o 
   0  10  10      407.45      445.67     55.93 o 
   1  10  10        8.77       11.83      7.92 o 
   2  10  10       35.54       27.48     11.59 o 
   3  10  10      127.06      296.70    101.65 o 
   4  10  10        1.25        8.48      7.14 o 
  -6  11  10        8.76       11.63     20.21 o 
  -5  11  10       14.32      -13.21     22.95 o 
  -4  11  10        0.31        8.66      9.22 o 
  -3  11  10       29.81       36.63     15.38 o 
  -2  11  10       87.68       96.68     30.04 o 
  -1  11  10      759.54      870.79     35.33 o 
   0  11  10       47.36       20.67     18.46 o 
   1  11  10        4.33        3.22      8.49 o 
   2  11  10      282.40      293.90     22.08 o 
   3  11  10      168.23      153.55     46.61 o 
  -5  12  10       38.50       54.86     23.95 o 
  -4  12  10       53.83       21.87     17.70 o 
  -3  12  10       45.24       39.70     19.70 o 
  -2  12  10      159.67      164.24     53.10 o 
  -1  12  10      149.37      123.31     32.37 o 
   0  12  10      177.14      155.02     47.54 o 
   1  12  10      121.33       93.26     31.60 o 
   2  12  10       21.87       17.11      9.18 o 
  -3  13  10      101.01       82.02     29.13 o 
  -2  13  10       81.75      105.21     31.71 o 
  -1  13  10       55.04       24.57     34.92 o 
   0  13  10        2.14        0.03     10.01 o 
  -1 -14  11        1.27       17.99     15.84 o 
   0 -14  11        1.94       -2.56     11.48 o 
   1 -14  11        1.19       -2.14      9.63 o 
   2 -14  11      589.27      590.53     68.52 o 
   3 -14  11        3.30       17.57     11.29 o 
  -2 -13  11      501.24      453.60     23.07 o 
  -1 -13  11       48.38       56.82     19.90 o 
   0 -13  11       96.92       70.78     26.00 o 
   1 -13  11      366.50      313.96     68.71 o 
   2 -13  11        7.55       12.76     17.84 o 
   3 -13  11        0.19       -0.04     12.42 o 
   4 -13  11      132.21      103.36     64.72 o 
   5 -13  11        0.73       -3.01     12.04 o 
  -4 -12  11      200.06      236.56     37.14 o 
  -3 -12  11        7.24       11.74      5.86 o 
  -2 -12  11        0.17        2.90      5.85 o 
  -1 -12  11       27.48       27.58     10.78 o 
   0 -12  11       20.72       18.89      6.74 o 
   1 -12  11       27.34       36.72     12.23 o 
   2 -12  11      402.36      462.25     37.55 o 
   3 -12  11      405.78      371.12     30.97 o 
   4 -12  11        3.90        3.95      6.06 o 
   5 -12  11       81.09       50.12     28.37 o 
   6 -12  11        8.01       13.70     15.95 o 
  -5 -11  11      215.09      192.49     31.70 o 
  -4 -11  11       87.26       69.32     17.96 o 
  -3 -11  11       41.79       19.19      6.51 o 
  -2 -11  11      360.28      361.06     13.66 o 
  -1 -11  11      135.21      102.13     27.38 o 
   0 -11  11       39.05       42.87     10.93 o 
   1 -11  11      945.84     1003.94     44.93 o 
   2 -11  11      497.00      481.63     25.62 o 
   3 -11  11       14.50        2.67      8.35 o 
   4 -11  11      165.06      155.97     44.66 o 
   5 -11  11      429.01      386.34     28.67 o 
   6 -11  11       94.05       76.66     28.65 o 
   7 -11  11       72.97       46.06     28.67 o 
  -6 -10  11      258.55      240.55     19.27 o 
  -5 -10  11      424.82      465.04     78.23 o 
  -4 -10  11       55.27       43.53     12.33 o 
  -3 -10  11       15.60       14.29      7.60 o 
  -2 -10  11      376.74      377.29     17.46 o 
  -1 -10  11     2026.63     1992.73     75.64 o 
   0 -10  11      622.48      610.03     35.78 o 
   1 -10  11       84.62       86.56     22.74 o 
   2 -10  11     1879.23     1972.28     98.43 o 
   3 -10  11       39.53       29.47     12.69 o 
   4 -10  11      526.69      589.82     53.73 o 
   5 -10  11      569.76      595.20     59.09 o 
   6 -10  11      351.80      371.00     24.87 o 
   7 -10  11       10.22       12.67      8.52 o 
  -7  -9  11       27.23       30.17     10.68 o 
  -6  -9  11        9.87        8.75      4.22 o 
  -5  -9  11      314.46      273.77     44.35 o 
  -4  -9  11       41.77       29.22     13.37 o 
  -3  -9  11       35.60       39.42      9.41 o 
  -2  -9  11     2078.50     2101.20     63.49 o 
  -1  -9  11      216.86      212.87     14.46 o 
   0  -9  11      688.93      722.88     33.79 o 
   1  -9  11       62.09       32.96     17.30 o 
   2  -9  11     2505.37     2670.20     69.55 o 
   3  -9  11      261.71      256.57     12.49 o 
   4  -9  11      264.97      283.26     38.94 o 
   5  -9  11        1.09       11.04      8.16 o 
   6  -9  11       57.43       44.88     16.68 o 
   7  -9  11      153.79      135.81     37.09 o 
   8  -9  11       42.18       38.38     33.26 o 
  -7  -8  11      231.65      227.36     48.52 o 
  -6  -8  11      383.49      407.41     25.33 o 
  -5  -8  11        3.30       11.58      7.83 o 
  -4  -8  11       10.83        9.99      7.47 o 
  -3  -8  11      278.49      261.86     21.60 o 
  -2  -8  11       14.58        8.20      6.84 o 
  -1  -8  11      206.39      236.75     10.04 o 
   0  -8  11     1066.07     1084.67     23.39 o 
   1  -8  11       67.71       76.42     11.87 o 
   2  -8  11      807.04      911.82     23.37 o 
   3  -8  11      101.46      110.24      9.29 o 
   4  -8  11      330.21      338.19     22.82 o 
   5  -8  11       25.80       31.48     12.58 o 
   6  -8  11       49.14       61.82     17.82 o 
   7  -8  11      109.76       76.45     23.30 o 
   8  -8  11       10.80       12.76     14.90 o 
  -8  -7  11       84.05       77.89     29.31 o 
  -7  -7  11       14.28       18.66      7.90 o 
  -6  -7  11      186.62      218.16     25.38 o 
  -5  -7  11       24.16       22.50      7.66 o 
  -4  -7  11      105.52       96.75     22.50 o 
  -3  -7  11       26.83       28.82      6.00 o 
  -2  -7  11       40.27       46.15     12.89 o 
  -1  -7  11       34.53       42.03      7.42 o 
   0  -7  11      367.16      350.90      8.51 o 
   1  -7  11      256.64      225.82     12.57 o 
   2  -7  11     4153.78     4559.65     86.86 o 
   3  -7  11       34.09       38.91      8.13 o 
   4  -7  11      156.58      137.01     12.73 o 
   5  -7  11      432.63      408.17     14.13 o 
   6  -7  11        7.75       11.61      8.94 o 
   7  -7  11      138.81       89.44     30.23 o 
   8  -7  11        0.02        3.02      5.42 o 
  -8  -6  11        2.96       13.66     11.14 o 
  -7  -6  11       20.68       30.48     12.15 o 
  -6  -6  11       44.58       61.86     16.10 o 
  -5  -6  11       10.76       11.00      4.26 o 
  -4  -6  11      328.61      333.68     43.27 o 
  -3  -6  11      654.21      645.65     56.16 o 
  -2  -6  11      358.87      311.34     11.96 o 
  -1  -6  11      742.34      809.25     22.38 o 
   0  -6  11       16.10       21.70      4.12 o 
   1  -6  11      679.29      707.98     16.62 o 
   2  -6  11     1292.00     1284.05     30.82 o 
   3  -6  11      277.49      285.36      7.29 o 
   4  -6  11      346.70      332.13      7.57 o 
   5  -6  11      351.31      334.27      9.00 o 
   6  -6  11       90.29       99.04     22.73 o 
   7  -6  11       53.03       45.77     11.33 o 
   8  -6  11       50.21       38.01     15.15 o 
   9  -6  11       13.76       -2.14     20.96 o 
  -9  -5  11       12.73       18.32      7.90 o 
  -8  -5  11      207.31      175.38     41.80 o 
  -7  -5  11      217.23      277.16     55.69 o 
  -6  -5  11      441.45      403.40     15.73 o 
  -5  -5  11      431.40      420.91     21.29 o 
  -4  -5  11      870.56      949.79     36.43 o 
  -3  -5  11      202.24      191.14     14.28 o 
  -2  -5  11     1321.57     1268.84     54.20 o 
  -1  -5  11      387.10      360.48      7.56 o 
   0  -5  11      175.20      179.95      6.09 o 
   1  -5  11     6337.47     6354.11     87.15 o 
   2  -5  11      638.50      552.50      9.99 o 
   3  -5  11      192.60      172.56      5.54 o 
   4  -5  11       20.54       20.34      5.98 o 
   5  -5  11       56.85       50.76      6.25 o 
   6  -5  11     1214.09     1114.54     53.26 o 
   7  -5  11      241.19      226.23     43.93 o 
   8  -5  11       43.19       27.44     11.60 o 
   9  -5  11      189.14      163.34     57.31 o 
  -9  -4  11        1.00       -3.88     10.05 o 
  -8  -4  11       66.62       88.65     25.66 o 
  -7  -4  11      663.96      802.10     28.33 o 
  -6  -4  11      186.32      243.90     31.31 o 
  -5  -4  11      156.08      163.56      4.79 o 
  -4  -4  11     1114.70     1117.95     34.39 o 
  -3  -4  11       59.88       49.94      9.62 o 
  -2  -4  11      878.61      916.18     32.52 o 
  -1  -4  11        7.40        6.86      1.86 o 
   0  -4  11     1373.35     1616.15     35.31 o 
   1  -4  11        1.97        2.13      0.76 o 
   2  -4  11        0.05        0.83      1.67 o 
   3  -4  11     1988.72     1949.91     45.79 o 
   4  -4  11      524.56      433.16     19.10 o 
   5  -4  11     2444.27     2600.38     98.75 o 
   6  -4  11      244.10      269.01     23.42 o 
   7  -4  11       14.25       15.54      8.61 o 
   8  -4  11      236.90      178.87     55.29 o 
   9  -4  11        6.03        6.16      7.69 o 
  -9  -3  11       65.28       70.59     23.03 o 
  -8  -3  11       86.50       60.88     20.13 o 
  -7  -3  11      121.76      130.45     21.11 o 
  -6  -3  11       59.38       50.38      6.38 o 
  -5  -3  11       18.14       19.12      6.10 o 
  -4  -3  11     1245.73     1310.39     30.45 o 
  -3  -3  11      527.10      530.95      8.36 o 
  -2  -3  11       19.95       32.56      6.08 o 
  -1  -3  11     4217.03     4177.84    114.80 o 
   0  -3  11       87.54       76.28      3.06 o 
   1  -3  11      335.03      374.60     10.81 o 
   2  -3  11       47.25       44.27     12.51 o 
   3  -3  11      222.07      213.76      7.91 o 
   4  -3  11      943.30      915.64     15.28 o 
   5  -3  11       63.24       42.83      9.79 o 
   6  -3  11     1004.70     1109.43     96.95 o 
   7  -3  11      369.65      327.62     13.13 o 
   8  -3  11        7.31       -0.15      6.53 o 
   9  -3  11       55.49       36.49     11.02 o 
  -9  -2  11       28.41       20.54     18.32 o 
  -8  -2  11      272.19      305.42     17.95 o 
  -7  -2  11       30.07       41.05     12.49 o 
  -6  -2  11       28.59       29.59      6.24 o 
  -5  -2  11      234.67      233.66      9.47 o 
  -4  -2  11      327.74      303.11      7.87 o 
  -3  -2  11      174.83      189.33      6.38 o 
  -2  -2  11       32.07       33.44      5.26 o 
  -1  -2  11     2838.88     2874.41     39.07 o 
   0  -2  11      520.77      526.11     10.37 o 
   1  -2  11     2533.68     2970.78     54.21 o 
   2  -2  11     1832.56     2218.29     68.75 o 
   3  -2  11       52.10       40.02      5.70 o 
   4  -2  11     1789.69     1722.11     34.14 o 
   5  -2  11      715.58      761.51     19.64 o 
   6  -2  11       68.94       82.08     20.36 o 
   7  -2  11      199.24      185.16     16.88 o 
   8  -2  11      415.63      496.97     33.28 o 
   9  -2  11        8.01       18.88     10.93 o 
  -9  -1  11       39.34       24.01     13.73 o 
  -8  -1  11      185.25      179.18     44.70 o 
  -7  -1  11       88.87       98.55     28.63 o 
  -6  -1  11       27.14       31.76     14.71 o 
  -5  -1  11      944.09      913.42     25.55 o 
  -4  -1  11      134.16      157.40      8.80 o 
  -3  -1  11        0.66       -0.13      4.24 o 
  -2  -1  11     1934.35     2651.04    145.71 o 
  -1  -1  11        6.11        1.07      1.68 o 
   0  -1  11     4741.67     4688.40     72.75 o 
   1  -1  11      586.38      616.34     15.44 o 
   2  -1  11     1213.08     1242.97     32.57 o 
   3  -1  11     1217.98     1310.69     28.64 o 
   4  -1  11        0.64        4.20      1.99 o 
   5  -1  11       60.67       41.83     12.39 o 
   6  -1  11      355.97      355.16     36.52 o 
   7  -1  11      263.40      310.62     12.69 o 
   8  -1  11       33.95       21.55     10.35 o 
   9  -1  11       17.20       24.61      7.92 o 
  -9   0  11      192.08      218.80     25.40 o 
  -8   0  11       79.70       93.32     34.39 o 
  -7   0  11     1374.67     1569.03     82.48 o 
  -6   0  11      383.46      377.40     24.83 o 
  -5   0  11       18.73       23.22     12.87 o 
  -4   0  11       31.25       38.38     16.63 o 
  -3   0  11      401.20      392.44     11.28 o 
  -2   0  11      356.34      353.85      9.52 o 
  -1   0  11      896.04      999.06     17.62 o 
   0   0  11       14.30        7.90      2.57 o 
   1   0  11     2017.44     2109.57     36.96 o 
   2   0  11      131.38      142.50      6.75 o 
   3   0  11      214.67      232.19     10.17 o 
   4   0  11      979.52      938.82     17.66 o 
   5   0  11      825.35      828.49     84.08 o 
   6   0  11      166.10      156.28      8.43 o 
   7   0  11       79.90      111.76     25.45 o 
   8   0  11      114.57       84.88     27.83 o 
   9   0  11       11.27       12.77      7.28 o 
 -10   1  11       16.33        8.65     14.67 o 
  -9   1  11       79.92       58.96     27.88 o 
  -8   1  11       86.91       68.48     18.93 o 
  -7   1  11        2.09       11.97     16.37 o 
  -6   1  11       40.18       48.77     16.82 o 
  -5   1  11     1116.13     1107.71     25.70 o 
  -4   1  11     1674.42     1997.75     72.96 o 
  -3   1  11       90.77      107.09     13.19 o 
  -2   1  11     4307.87     4139.82     66.98 o 
  -1   1  11     1769.44     1741.75     35.41 o 
   0   1  11     5585.71     5998.67    123.20 o 
   1   1  11     2885.09     2844.04     52.19 o 
   2   1  11     1702.51     1964.03     51.61 o 
   3   1  11      530.66      519.42     16.01 o 
   4   1  11      208.55      237.15     12.76 o 
   5   1  11      121.25      103.06     24.03 o 
   6   1  11        0.03        0.69      4.25 o 
   7   1  11        3.20        1.81      9.46 o 
   8   1  11        7.52       10.27      5.09 o 
  -9   2  11       95.43       76.20     35.37 o 
  -8   2  11      301.38      390.31     37.36 o 
  -7   2  11       74.92       61.45     29.24 o 
  -6   2  11       14.95       23.52     13.58 o 
  -5   2  11     2688.35     2683.59     94.33 o 
  -4   2  11      319.17      348.92     17.53 o 
  -3   2  11      203.49      202.37      8.83 o 
  -2   2  11        3.08        4.40      5.56 o 
  -1   2  11       23.41       25.58      5.03 o 
   0   2  11     1652.67     1864.94     28.04 o 
   1   2  11      141.02      133.57      6.43 o 
   2   2  11      206.63      224.77     10.64 o 
   3   2  11        2.77       -1.24      4.13 o 
   4   2  11      220.48      168.92     39.26 o 
   5   2  11      224.88      257.53     25.07 o 
   6   2  11      223.51      223.80     12.19 o 
   7   2  11      577.23      625.40     23.80 o 
   8   2  11      176.26      194.91     22.20 o 
  -9   3  11       46.35       20.09     17.80 o 
  -8   3  11      375.06      389.67     24.31 o 
  -7   3  11       83.72       73.37     23.55 o 
  -6   3  11      234.10      217.15     74.88 o 
  -5   3  11       20.06       43.87     21.45 o 
  -4   3  11      143.31      116.12     37.85 o 
  -3   3  11      376.52      369.98     12.52 o 
  -2   3  11       19.17       17.67      8.42 o 
  -1   3  11     6030.04     6041.19    285.31 o 
   0   3  11     5692.31     5631.64    111.05 o 
   1   3  11     1027.15     1122.35     23.72 o 
   2   3  11     1309.25     1385.78     34.85 o 
   3   3  11      539.37      562.56     15.49 o 
   4   3  11      347.55      342.53     25.08 o 
   5   3  11      589.85      539.33     24.57 o 
   6   3  11        5.24        2.72      4.10 o 
   7   3  11       15.34       10.57      5.67 o 
   8   3  11       31.20       40.58     15.43 o 
  -9   4  11      100.14       79.81     32.02 o 
  -8   4  11      130.95      148.93     38.19 o 
  -7   4  11      113.49      135.72     29.76 o 
  -6   4  11      119.19      181.14     51.06 o 
  -5   4  11      147.61      168.53     57.98 o 
  -4   4  11      743.23      764.97     44.33 o 
  -3   4  11      220.72      249.69     22.14 o 
  -2   4  11     1843.92     1864.28     40.49 o 
  -1   4  11      113.17      123.79     20.07 o 
   0   4  11     1214.47     1380.47     27.97 o 
   1   4  11      428.35      433.28     12.47 o 
   2   4  11      255.63      267.36     12.58 o 
   3   4  11        8.89        1.10      4.86 o 
   4   4  11      529.09      524.62     26.29 o 
   5   4  11       34.53       36.03     10.04 o 
   6   4  11      390.64      428.68     24.83 o 
   7   4  11       83.08       95.80     19.72 o 
   8   4  11       54.45       51.32     11.46 o 
  -9   5  11        8.41       10.39     23.97 o 
  -8   5  11        0.47       -0.49     13.06 o 
  -7   5  11      365.43      325.29     31.76 o 
  -6   5  11        1.22      -10.46     15.16 o 
  -5   5  11      130.72      176.25     45.38 o 
  -4   5  11        1.06        3.80      8.39 o 
  -3   5  11       23.21       15.65      7.23 o 
  -2   5  11      664.84      667.95     21.43 o 
  -1   5  11      147.29      181.00     12.16 o 
   0   5  11      145.29      131.32     15.49 o 
   1   5  11      196.29      158.83     14.61 o 
   2   5  11     1364.34     1490.17     35.20 o 
   3   5  11        3.07        2.90      5.00 o 
   4   5  11      112.05      120.58     25.16 o 
   5   5  11       47.04       46.87     11.90 o 
   6   5  11        6.14        9.22      8.07 o 
   7   5  11      121.02      103.01     23.89 o 
  -9   6  11       63.09       20.62     19.04 o 
  -8   6  11        0.53       -6.28     16.44 o 
  -7   6  11       77.31       97.49     22.05 o 
  -6   6  11       16.87       27.54     11.93 o 
  -5   6  11       52.23       55.05     14.79 o 
  -4   6  11      483.99      558.67     26.40 o 
  -3   6  11      958.36     1024.98     25.03 o 
  -2   6  11      457.82      445.17     25.19 o 
  -1   6  11      127.21      131.20     11.87 o 
   0   6  11       51.74       48.08     12.79 o 
   1   6  11       40.07       32.61      8.99 o 
   2   6  11       41.66       33.50      8.66 o 
   3   6  11       51.70       58.98     14.65 o 
   4   6  11       37.76       36.07     11.63 o 
   5   6  11        0.04       -1.22      7.79 o 
   6   6  11      282.79      247.14     15.23 o 
   7   6  11      180.15      180.47     43.17 o 
  -9   7  11       51.45       40.75     28.82 o 
  -8   7  11      148.69      132.07     54.94 o 
  -7   7  11        1.21       -3.42     10.69 o 
  -6   7  11        0.25      -14.37     15.35 o 
  -5   7  11       41.10       31.76     28.82 o 
  -4   7  11      482.35      504.05     23.92 o 
  -3   7  11       98.19      106.22     24.43 o 
  -2   7  11       16.59       13.68      6.09 o 
  -1   7  11     3459.72     3680.47    121.13 o 
   0   7  11     1757.55     1986.78     60.30 o 
   1   7  11      137.97      131.95     18.20 o 
   2   7  11      861.03      846.81     26.12 o 
   3   7  11      518.10      568.80     18.03 o 
   4   7  11      180.44      149.56     33.39 o 
   5   7  11       70.72       71.69     21.45 o 
   6   7  11        1.06        5.01      4.81 o 
  -8   8  11      156.63      145.39     94.52 o 
  -7   8  11      164.35      102.27     36.50 o 
  -6   8  11        6.15       -1.32     11.51 o 
  -5   8  11       98.43      102.12     44.29 o 
  -4   8  11      759.78      718.48     16.71 o 
  -3   8  11        0.34        6.88      3.66 o 
  -2   8  11      316.43      326.70     10.58 o 
  -1   8  11       13.95       22.26      7.11 o 
   0   8  11      226.37      219.71     43.67 o 
   1   8  11      336.02      340.23     31.76 o 
   2   8  11      256.79      242.36     48.30 o 
   3   8  11     1005.93     1061.04     28.74 o 
   4   8  11       72.13       57.23     16.31 o 
   5   8  11      217.71      258.59     16.26 o 
   6   8  11       16.25        7.10      8.59 o 
  -8   9  11        4.18        5.64     19.30 o 
  -7   9  11      273.42      226.25     87.48 o 
  -6   9  11       78.14       57.95     19.08 o 
  -5   9  11        9.78       17.68      8.63 o 
  -4   9  11        0.34       10.72      6.96 o 
  -3   9  11      630.90      581.28     22.79 o 
  -2   9  11      218.76      225.00     17.75 o 
  -1   9  11      313.45      332.95     27.69 o 
   0   9  11       44.00       52.57     10.17 o 
   1   9  11      525.04      529.84     33.14 o 
   2   9  11        7.43       14.89      7.51 o 
   3   9  11       12.17       19.30      8.69 o 
   4   9  11       49.12       39.98     15.67 o 
   5   9  11       27.00       38.51     16.64 o 
  -7  10  11       95.05       58.36     55.35 o 
  -6  10  11        1.46        9.41     11.85 o 
  -5  10  11       29.01       29.52     10.26 o 
  -4  10  11       53.86       71.67     22.14 o 
  -3  10  11       89.71      106.11     22.80 o 
  -2  10  11       18.03       10.94      8.97 o 
  -1  10  11       46.55       71.74     19.08 o 
   0  10  11      198.57      178.58     43.91 o 
   1  10  11       56.28       51.77     17.23 o 
   2  10  11      287.70      289.78     20.90 o 
   3  10  11        7.08        4.11      6.40 o 
   4  10  11        0.21       -2.70      9.11 o 
  -6  11  11       15.24       24.27     21.49 o 
  -5  11  11        1.09       13.42     12.31 o 
  -4  11  11       82.92       63.95     21.23 o 
  -3  11  11        0.29        5.36      8.34 o 
  -2  11  11       83.71       92.75     24.38 o 
  -1  11  11        3.66       10.20     12.69 o 
   0  11  11       31.11       69.26     25.41 o 
   1  11  11        4.39       14.05     10.69 o 
   2  11  11      125.77       98.44     22.85 o 
   3  11  11      423.07      556.99     80.39 o 
  -5  12  11       25.56       20.42     16.99 o 
  -4  12  11       23.99       50.96     18.60 o 
  -3  12  11       45.10       31.67     12.83 o 
  -2  12  11      134.66       91.86     24.19 o 
  -1  12  11       60.62       71.14     21.50 o 
   0  12  11      291.37      194.83     59.00 o 
   1  12  11        1.69       13.76      9.24 o 
  -1 -14  12       40.17       35.82     15.46 o 
   0 -14  12       85.67       51.36     32.02 o 
   1 -14  12        0.02       12.30     15.39 o 
   2 -14  12       46.30       24.27     16.67 o 
   3 -14  12        9.82       20.13     16.37 o 
  -3 -13  12       26.20       17.46     14.04 o 
  -2 -13  12        2.47       -0.34     10.27 o 
  -1 -13  12      117.45       99.68     52.64 o 
   0 -13  12     1316.71     1401.70     40.19 o 
   1 -13  12       17.03        6.10     11.14 o 
   2 -13  12       61.46       43.46     27.58 o 
   3 -13  12      442.53      455.86     48.24 o 
  -4 -12  12       94.18       79.88     19.19 o 
  -3 -12  12        9.88        9.40      5.42 o 
  -2 -12  12      129.21      104.94     29.86 o 
  -1 -12  12        3.31        9.74      6.85 o 
   0 -12  12       31.86       33.73     11.70 o 
   1 -12  12       51.67       29.20     25.66 o 
   2 -12  12      271.10      254.02     24.16 o 
   3 -12  12        0.56        5.23      9.37 o 
   4 -12  12      243.93      295.23     20.58 o 
   5 -12  12        2.00        8.84      9.03 o 
   6 -12  12       47.51       60.62     33.83 o 
  -5 -11  12        3.17       14.20     10.14 o 
  -4 -11  12        7.09        7.92      6.55 o 
  -3 -11  12      478.86      475.26     54.90 o 
  -2 -11  12       63.67       58.30     14.45 o 
  -1 -11  12       31.03       29.74     11.43 o 
   0 -11  12        6.03        8.60      4.78 o 
   1 -11  12      206.59      220.46     25.14 o 
   2 -11  12        1.07        6.13      6.13 o 
   3 -11  12      133.76      138.85     18.32 o 
   4 -11  12        2.46        6.70      7.19 o 
   5 -11  12      311.00      304.52     38.40 o 
   6 -11  12       88.07       44.33     24.27 o 
  -6 -10  12        0.74        8.31      4.97 o 
  -5 -10  12      104.87       89.46     19.45 o 
  -4 -10  12      185.82      223.97     15.70 o 
  -3 -10  12        2.07        9.03      5.74 o 
  -2 -10  12      217.12      235.50     15.56 o 
  -1 -10  12       33.31       30.98     10.52 o 
   0 -10  12        9.36       11.80      5.81 o 
   1 -10  12        7.61       15.71     13.11 o 
   2 -10  12      146.25      156.53     17.16 o 
   4 -10  12      181.77      184.09     37.40 o 
   5 -10  12       75.45       87.58     28.55 o 
   6 -10  12      152.29      153.23     44.08 o 
   7 -10  12      306.51      371.83     28.79 o 
  -7  -9  12        0.39        1.61      7.57 o 
  -6  -9  12        0.96       13.32      8.53 o 
  -5  -9  12      311.59      313.08     33.77 o 
  -4  -9  12       31.73       28.32     11.99 o 
  -3  -9  12      179.83      136.95     29.13 o 
  -2  -9  12       83.52       85.76     27.83 o 
  -1  -9  12      577.83      589.35     27.32 o 
   0  -9  12     1994.78     2018.93     49.95 o 
   1  -9  12      447.50      514.13     21.17 o 
   2  -9  12     3021.76     3316.88     96.26 o 
   3  -9  12      241.48      233.61     18.85 o 
   4  -9  12       14.98        6.14      5.20 o 
   5  -9  12       14.41       19.02      9.27 o 
   6  -9  12       61.69       77.46     21.77 o 
   7  -9  12       97.10       74.65     39.43 o 
   8  -9  12       18.68        1.47      8.17 o 
  -7  -8  12        8.86        5.80      6.23 o 
  -6  -8  12      112.33      118.49     25.95 o 
  -5  -8  12        0.79        4.01      9.20 o 
  -4  -8  12      280.30      209.00     28.50 o 
  -3  -8  12       28.14       47.68     11.64 o 
  -2  -8  12       38.08       29.90      9.20 o 
  -1  -8  12       82.74       80.93      8.93 o 
   0  -8  12      246.55      239.85      6.33 o 
   1  -8  12      276.84      329.78     11.76 o 
   2  -8  12       89.09       75.46      6.82 o 
   3  -8  12       37.84       45.19      9.99 o 
   4  -8  12     2036.40     2046.39     76.14 o 
   5  -8  12      470.47      478.74     17.53 o 
   6  -8  12      215.62      222.56     23.84 o 
   7  -8  12       26.13       30.32     21.33 o 
   8  -8  12        0.06        4.85      6.47 o 
  -8  -7  12       47.15       31.23      9.99 o 
  -7  -7  12        9.02       11.24      4.94 o 
  -6  -7  12      141.13      175.14     33.28 o 
  -5  -7  12      124.80      144.01     26.14 o 
  -4  -7  12        0.00        6.54      4.44 o 
  -3  -7  12       29.31       41.86     11.43 o 
  -2  -7  12      714.10      672.89     46.96 o 
  -1  -7  12       10.30       11.95      4.09 o 
   0  -7  12      843.92      869.71     12.52 o 
   1  -7  12      134.73      116.74     13.02 o 
   2  -7  12       14.72       21.58      4.16 o 
   3  -7  12       15.45       20.79      4.66 o 
   4  -7  12       56.88       60.48      5.33 o 
   5  -7  12        8.45        8.24      5.67 o 
   6  -7  12       94.23       92.47     19.42 o 
   7  -7  12       40.65       34.31     13.23 o 
   8  -7  12      147.57      113.71     59.90 o 
  -8  -6  12        7.58       19.87     10.72 o 
  -7  -6  12       10.98       20.66     11.02 o 
  -6  -6  12       82.58       65.10     10.45 o 
  -5  -6  12      123.01      133.88     22.56 o 
  -4  -6  12        3.89        7.44      6.32 o 
  -3  -6  12      701.78      653.20     24.25 o 
  -2  -6  12      177.03      237.25     12.91 o 
  -1  -6  12       41.69       37.45      4.88 o 
   0  -6  12      100.77       92.94      5.79 o 
   1  -6  12      176.33      147.30      7.07 o 
   2  -6  12       20.46       33.81      6.14 o 
   3  -6  12        6.04        4.47      1.99 o 
   4  -6  12      257.60      268.99      6.57 o 
   5  -6  12      330.24      293.62     11.52 o 
   6  -6  12      732.25      816.09     28.94 o 
   7  -6  12        2.14        9.70      7.62 o 
   8  -6  12      184.31      211.43     64.57 o 
  -8  -5  12       44.88       45.19     19.94 o 
  -7  -5  12       85.80       91.36     19.49 o 
  -6  -5  12       61.68       56.63     15.46 o 
  -5  -5  12       65.55       68.66     15.63 o 
  -4  -5  12       57.57       57.86     14.74 o 
  -3  -5  12     1110.47     1099.83     54.45 o 
  -2  -5  12      568.42      545.39     13.94 o 
  -1  -5  12      569.03      631.76     14.38 o 
   0  -5  12       13.46       13.44      3.49 o 
   1  -5  12     1640.87     1769.03     38.73 o 
   2  -5  12      281.78      277.10      6.81 o 
   3  -5  12     1052.04     1220.93     24.01 o 
   4  -5  12       68.35       74.65      3.44 o 
   5  -5  12      271.83      262.05     13.36 o 
   6  -5  12      205.76      210.95     12.34 o 
   7  -5  12       73.87       53.50     20.56 o 
   8  -5  12       29.09       65.55     27.77 o 
   9  -5  12        0.47       16.78     14.60 o 
  -9  -4  12        0.09        1.39      5.34 o 
  -8  -4  12       85.97       90.08     24.04 o 
  -7  -4  12      262.60      251.61     21.97 o 
  -6  -4  12      108.94      101.94     10.85 o 
  -5  -4  12        2.03        0.54      2.13 o 
  -4  -4  12      567.15      573.62     23.35 o 
  -3  -4  12       54.49       47.35     13.62 o 
  -2  -4  12     1298.95     1248.32     23.38 o 
  -1  -4  12      158.36      161.14      5.74 o 
   0  -4  12        6.68        9.28      3.10 o 
   1  -4  12     1282.47     1450.51     32.64 o 
   2  -4  12     2321.20     2212.09     64.74 o 
   3  -4  12      208.09      218.47      5.54 o 
   4  -4  12        1.18        3.05      1.96 o 
   5  -4  12     1242.26     1244.16     34.85 o 
   6  -4  12        2.43        5.16      7.92 o 
   7  -4  12      214.81      205.50     13.71 o 
   8  -4  12       18.96       18.43      8.71 o 
   9  -4  12       43.34       64.57     28.37 o 
  -9  -3  12        7.60       17.42      9.60 o 
  -8  -3  12       69.13       66.30     27.39 o 
  -7  -3  12       44.74       43.16     13.51 o 
  -6  -3  12        2.83       -2.41      8.58 o 
  -5  -3  12       89.17       92.38      8.93 o 
  -4  -3  12      124.79       94.70      9.54 o 
  -3  -3  12      921.23      941.61     30.12 o 
  -2  -3  12      109.58      133.09      5.83 o 
  -1  -3  12       23.60       19.70      5.07 o 
   0  -3  12     3662.27     3557.28     48.32 o 
   1  -3  12      658.43      788.22     21.54 o 
   2  -3  12        8.51       27.66      8.69 o 
   3  -3  12       84.63      102.75      2.81 o 
   4  -3  12       56.87       65.01      6.82 o 
   5  -3  12      113.42      108.24      7.58 o 
   6  -3  12      141.92      119.40     25.10 o 
   7  -3  12      419.12      385.32     22.90 o 
   8  -3  12      518.91      471.14     56.91 o 
   9  -3  12        7.81       14.67     11.06 o 
  -9  -2  12        3.12       19.38     12.12 o 
  -8  -2  12        0.21       -4.18     12.94 o 
  -7  -2  12      364.89      451.12     57.34 o 
  -6  -2  12      337.65      345.82     28.52 o 
  -5  -2  12      908.79      962.24     41.32 o 
  -4  -2  12      595.85      658.53     12.97 o 
  -3  -2  12      448.13      459.49     12.66 o 
  -2  -2  12      675.89      595.19     18.83 o 
  -1  -2  12        0.46       -1.38      2.04 o 
   0  -2  12      524.57      648.21     15.00 o 
   1  -2  12     3010.75     3473.06     81.37 o 
   2  -2  12     1389.72     1306.30     40.02 o 
   3  -2  12       87.79       90.66      3.30 o 
   4  -2  12      367.63      355.48      9.72 o 
   5  -2  12       65.21       51.77     11.38 o 
   6  -2  12      237.33      271.26     19.11 o 
   7  -2  12      148.03      129.05     19.05 o 
   8  -2  12       80.55       66.21     20.56 o 
   9  -2  12      121.13      106.22     56.40 o 
  -9  -1  12       14.39       16.86     11.55 o 
  -8  -1  12        0.05       -4.67      7.75 o 
  -7  -1  12      389.78      328.71     18.81 o 
  -6  -1  12        3.20       13.24     10.12 o 
  -5  -1  12      641.86      634.62     29.46 o 
  -4  -1  12      202.42      222.64      7.22 o 
  -3  -1  12     3680.77     3862.65     67.08 o 
  -2  -1  12     6318.55     6067.60    114.82 o 
  -1  -1  12     2138.16     2426.48     33.57 o 
   0  -1  12     5222.56     4811.99     74.36 o 
   1  -1  12     1050.75     1186.72     20.34 o 
   2  -1  12        6.55       12.44      2.97 o 
   3  -1  12      688.07      713.91     21.10 o 
   4  -1  12     1280.42     1348.72     27.97 o 
   5  -1  12      168.97      166.73     12.33 o 
   6  -1  12       30.74       24.47      9.80 o 
   7  -1  12      192.13      170.17     33.34 o 
   8  -1  12        0.46        2.92      5.49 o 
   9  -1  12      183.56      140.20     34.28 o 
  -9   0  12        8.74       14.52     15.99 o 
  -8   0  12      235.01      230.17     64.46 o 
  -7   0  12     1138.77     1112.72     48.46 o 
  -6   0  12       94.25      135.31     44.21 o 
  -5   0  12      127.05      160.10     44.36 o 
  -4   0  12       39.58       39.87      8.42 o 
  -3   0  12     2408.59     2276.10     41.93 o 
  -2   0  12      885.65      998.70     18.57 o 
  -1   0  12       69.57       75.71      4.78 o 
   0   0  12      379.36      371.75      9.05 o 
   1   0  12     3419.47     3638.81     62.18 o 
   2   0  12     1406.68     1358.81     26.18 o 
   3   0  12        0.65        0.12      2.93 o 
   4   0  12      777.83      815.17     16.11 o 
   5   0  12     1054.76     1017.95     35.66 o 
   6   0  12      346.63      335.48     13.73 o 
   7   0  12        0.43        3.39      3.74 o 
   8   0  12       31.43       42.34     11.05 o 
  -9   1  12       41.62       63.89     25.96 o 
  -8   1  12      705.81      691.18     32.13 o 
  -7   1  12        0.68        6.02      7.53 o 
  -6   1  12      322.10      322.99     20.13 o 
  -5   1  12      279.00      316.33     19.53 o 
  -4   1  12        1.40       -4.32      6.70 o 
  -3   1  12     1978.89     1774.37     33.24 o 
  -2   1  12      350.08      407.85     10.35 o 
  -1   1  12      489.66      530.23     12.15 o 
   0   1  12      564.24      666.45     27.58 o 
   1   1  12        1.43       -4.45      4.64 o 
   2   1  12      129.39      122.49     13.27 o 
   3   1  12       18.40       13.88      7.44 o 
   4   1  12      553.89      546.95     14.58 o 
   5   1  12      765.85      731.71     28.92 o 
   6   1  12        1.21        0.74     10.44 o 
   7   1  12      252.94      241.57     25.19 o 
   8   1  12      180.65      140.73     10.01 o 
  -9   2  12       79.19       84.66     15.84 o 
  -8   2  12       72.39       76.53     24.08 o 
  -7   2  12      562.67      557.83     24.87 o 
  -6   2  12        2.19        7.83      6.55 o 
  -5   2  12      143.13      162.93     47.60 o 
  -4   2  12       20.37       18.90      6.98 o 
  -3   2  12      183.79      221.03     14.21 o 
  -2   2  12      664.70      595.85     15.37 o 
  -1   2  12      313.56      314.54     14.77 o 
   0   2  12      225.35      237.52      9.23 o 
   1   2  12     1866.75     2210.80     34.06 o 
   2   2  12       15.49       30.58      7.71 o 
   3   2  12      165.07      200.14     11.35 o 
   4   2  12      630.68      587.47     41.24 o 
   5   2  12      388.71      426.07     21.16 o 
   6   2  12        0.32       -3.68      5.71 o 
   7   2  12        0.83       -8.26      5.51 o 
   8   2  12      228.33      265.22     32.43 o 
  -9   3  12      122.01      153.93     53.17 o 
  -8   3  12        4.07       10.20      7.41 o 
  -7   3  12       53.23       79.28     16.33 o 
  -6   3  12      245.86      230.17     19.98 o 
  -5   3  12      617.69      581.72     31.68 o 
  -4   3  12      807.38      796.54     20.81 o 
  -3   3  12      310.56      313.94     19.49 o 
  -2   3  12     1290.90     1314.24     31.59 o 
  -1   3  12       19.42       36.05      9.43 o 
   0   3  12     2079.95     1905.57     39.67 o 
   1   3  12     4745.95     5120.71    102.07 o 
   2   3  12       79.73      100.15     21.48 o 
   3   3  12        7.67        9.64      8.23 o 
   4   3  12       95.86      132.90     13.45 o 
   5   3  12      475.49      445.36     35.01 o 
   6   3  12      174.19      128.72     35.45 o 
   7   3  12      104.21      103.82     23.20 o 
   8   3  12       73.46       50.52     13.08 o 
  -9   4  12        9.41       32.17     24.27 o 
  -8   4  12      164.55      167.93     62.95 o 
  -7   4  12      214.49      271.44     72.77 o 
  -5   4  12       94.43      149.72     47.60 o 
  -4   4  12      306.47      328.60     14.19 o 
  -3   4  12       66.16       60.96     14.69 o 
  -2   4  12       50.75      105.39     16.58 o 
  -1   4  12      314.60      355.52     15.61 o 
   0   4  12      199.02      194.04      9.45 o 
   1   4  12       51.85       37.44     13.46 o 
   2   4  12       85.85      119.81     22.25 o 
   3   4  12       36.83       25.70     10.58 o 
   4   4  12      955.83      909.10     50.33 o 
   5   4  12       63.03       65.40     11.38 o 
   6   4  12      227.75      207.19     29.98 o 
   7   4  12      332.26      354.88     15.27 o 
  -9   5  12        3.23       28.18     23.52 o 
  -8   5  12       44.42       52.34     29.16 o 
  -7   5  12        1.97       11.70      8.92 o 
  -6   5  12       70.45       62.54     18.44 o 
  -5   5  12     1025.86      995.17     52.64 o 
  -4   5  12       14.43       16.17      4.95 o 
  -3   5  12      861.72      864.57     28.46 o 
  -2   5  12       90.77      107.54     19.59 o 
  -1   5  12      357.27      304.14     15.23 o 
   0   5  12      322.15      297.77     19.01 o 
   1   5  12        0.45        2.36      4.31 o 
   2   5  12      144.44      153.78     39.57 o 
   3   5  12        0.07        4.29     11.25 o 
   4   5  12      200.28      200.40     33.42 o 
   5   5  12        4.37        9.99      7.45 o 
   6   5  12        5.73       10.87      7.66 o 
   7   5  12       64.10       61.68     19.98 o 
  -9   6  12        6.38      -23.37     18.02 o 
  -8   6  12        0.03       12.04     13.77 o 
  -7   6  12       16.78       34.13     12.23 o 
  -6   6  12       58.41       76.27     35.26 o 
  -5   6  12      273.92      230.36     88.35 o 
  -4   6  12       82.38       92.40     15.00 o 
  -3   6  12        8.77       10.42      4.34 o 
  -2   6  12      532.72      493.84     15.58 o 
  -1   6  12     1156.23     1047.44     22.43 o 
   0   6  12      696.17      747.81     22.44 o 
   1   6  12     1856.32     2044.43     47.08 o 
   2   6  12      408.70      415.73     34.88 o 
   3   6  12      299.32      303.73     19.66 o 
   4   6  12        5.97       -3.47      9.75 o 
   5   6  12       72.33       69.99     16.43 o 
   6   6  12        0.65        5.84      7.88 o 
   7   6  12      106.40       82.36     20.89 o 
  -8   7  12        8.04       19.72     11.25 o 
  -7   7  12      102.67      113.75     48.16 o 
  -6   7  12       33.60       56.29     18.78 o 
  -5   7  12      353.53      389.41     27.88 o 
  -4   7  12        4.86        4.06      5.13 o 
  -3   7  12      117.07      148.97     25.27 o 
  -2   7  12        0.04        1.77      5.07 o 
  -1   7  12      282.19      294.45     15.41 o 
   0   7  12      332.76      393.54     27.54 o 
   1   7  12     2046.24     2172.07     92.69 o 
   2   7  12      337.56      327.90     17.22 o 
   3   7  12      450.99      434.09     21.50 o 
   4   7  12      231.82      245.22     32.22 o 
   5   7  12        6.75        6.95      5.98 o 
   6   7  12        6.14        3.94     10.78 o 
  -8   8  12        5.10       15.99     17.99 o 
  -7   8  12      141.68      198.41     90.91 o 
  -6   8  12       32.65       26.90     21.00 o 
  -5   8  12       16.56       11.41      7.94 o 
  -4   8  12      103.02      130.53     31.51 o 
  -3   8  12      772.79      778.94     30.42 o 
  -2   8  12       51.83       46.94     12.99 o 
  -1   8  12       65.40       71.69      8.27 o 
   0   8  12       93.14       88.89     25.24 o 
   1   8  12       45.89       40.72     17.16 o 
   2   8  12       25.60       25.12      9.07 o 
   3   8  12      430.27      452.11     24.12 o 
   4   8  12        1.03       -1.90      8.22 o 
   5   8  12        0.00        2.64      4.92 o 
  -7   9  12        7.57       15.28     17.87 o 
  -6   9  12      125.35       83.16     28.71 o 
  -5   9  12      155.07      143.02     15.34 o 
  -4   9  12       32.61       20.59      7.11 o 
  -3   9  12      680.56      671.15     17.32 o 
  -2   9  12        0.60       15.75      8.39 o 
  -1   9  12      393.41      412.70     30.11 o 
   0   9  12      232.21      238.39     42.37 o 
   1   9  12      307.60      314.72     26.06 o 
   2   9  12      135.24      122.39     32.89 o 
   3   9  12       77.86      105.27     24.81 o 
   4   9  12      125.62       93.33     32.52 o 
   5   9  12        1.23        3.95      6.08 o 
  -7  10  12      141.75      131.13     54.90 o 
  -6  10  12       14.34       10.65     23.59 o 
  -5  10  12       20.57       10.78      9.17 o 
  -4  10  12        7.59       14.77      8.76 o 
  -3  10  12       31.75       23.40     10.45 o 
  -2  10  12        0.01        9.46      8.10 o 
  -1  10  12      228.81      241.85     34.37 o 
   0  10  12        0.26       -8.70     13.32 o 
   1  10  12      214.51      184.58     56.28 o 
   2  10  12      511.78      460.92     20.00 o 
   3  10  12      126.59      126.06     31.25 o 
   4  10  12        0.36        8.18      5.52 o 
  -6  11  12        2.81       13.54     11.72 o 
  -5  11  12      303.35      424.50     83.61 o 
  -4  11  12       92.98      101.64     33.38 o 
  -3  11  12        0.34       15.40      9.97 o 
  -2  11  12      194.79      187.78     63.76 o 
  -1  11  12      234.51      236.67     61.75 o 
   0  11  12      153.99      133.26     41.09 o 
   1  11  12       61.91       48.82     20.42 o 
   2  11  12       18.33       28.11     11.52 o 
  -4  12  12      161.65      136.19     38.43 o 
  -3  12  12        0.55       -2.89      7.01 o 
  -2  12  12      145.85      130.48     48.68 o 
  -1  12  12       36.94       29.87     14.80 o 
   0  12  12      117.97      131.50     24.04 o 
   1  12  12       39.25       30.99     11.07 o 
   0 -14  13        0.34       12.23     14.86 o 
   1 -14  13      134.53       62.54     47.18 o 
   2 -14  13       73.52       54.22     18.85 o 
  -3 -13  13        0.09       12.61     14.90 o 
  -2 -13  13      134.45       85.75     57.12 o 
  -1 -13  13      482.98      553.61     25.81 o 
   0 -13  13       68.10       53.51     21.52 o 
   2 -13  13       65.60       34.81     21.90 o 
   3 -13  13      106.99      110.96     47.82 o 
  -4 -12  13        0.01        3.84      7.33 o 
  -3 -12  13        6.18        4.95      5.36 o 
  -2 -12  13       24.34        7.27      5.88 o 
  -1 -12  13       17.27       19.72      8.50 o 
   0 -12  13        1.94        5.76      4.16 o 
   1 -12  13        2.43        2.33      4.70 o 
   2 -12  13      215.97      183.51     45.87 o 
   3 -12  13       95.88       77.66     20.62 o 
   5 -12  13       89.01      100.95     59.98 o 
  -5 -11  13       80.65       60.56     17.09 o 
  -4 -11  13       96.25       97.66     20.66 o 
  -3 -11  13       23.76       17.07      7.05 o 
  -2 -11  13       83.21       81.25     19.22 o 
  -1 -11  13       38.79       18.93     12.51 o 
   0 -11  13       17.45       21.62     10.37 o 
   1 -11  13        2.71        3.98      6.65 o 
   2 -11  13      120.78      114.91     37.70 o 
   3 -11  13       35.85       30.55      9.61 o 
   4 -11  13        2.56        6.77      6.22 o 
   5 -11  13      209.97      165.41     65.13 o 
   6 -11  13       16.38        5.68     13.70 o 
  -6 -10  13       29.34       33.09     11.44 o 
  -5 -10  13       15.59       19.44      7.86 o 
  -4 -10  13      165.18      193.56     44.16 o 
  -3 -10  13      124.92      180.40     16.86 o 
  -2 -10  13      194.21      194.33     17.02 o 
  -1 -10  13      670.38      672.64     40.60 o 
   0 -10  13       54.99       45.85     10.13 o 
   1 -10  13      347.90      334.53     14.22 o 
   2 -10  13       74.61       51.96     16.40 o 
   3 -10  13       70.44       67.37     21.25 o 
   4 -10  13      913.94      931.70     35.36 o 
   5 -10  13        3.19        8.98      8.33 o 
   6 -10  13      317.80      296.43     90.53 o 
   7 -10  13      155.75       98.92     39.89 o 
  -6  -9  13      375.68      401.87     23.20 o 
  -5  -9  13      340.01      298.80     18.59 o 
  -4  -9  13        5.87       15.65      8.55 o 
  -3  -9  13       30.99       27.98      9.51 o 
  -2  -9  13      191.72      173.80     25.29 o 
  -1  -9  13      693.89      742.30     33.05 o 
   0  -9  13     1844.07     1879.45     72.92 o 
   1  -9  13      180.30      213.81     10.65 o 
   2  -9  13      177.98      217.75     16.24 o 
   3  -9  13       96.52       81.14     16.67 o 
   4  -9  13       75.50       59.69     16.61 o 
   5  -9  13       11.55        6.68      6.87 o 
   6  -9  13        5.11       -5.98     19.00 o 
   7  -9  13       15.46        3.99     14.30 o 
  -7  -8  13        6.08        7.82     10.71 o 
  -6  -8  13       57.55       65.08     13.02 o 
  -5  -8  13      143.43      141.08     28.40 o 
  -4  -8  13      111.76      123.86     24.58 o 
  -3  -8  13        1.62       17.63      9.64 o 
  -2  -8  13        0.29        6.16      5.62 o 
  -1  -8  13     1501.69     1643.47     35.29 o 
   0  -8  13      128.80      156.73      7.46 o 
   1  -8  13        0.00        1.35      3.30 o 
   2  -8  13       40.84       65.39      9.59 o 
   3  -8  13      360.40      341.73     24.66 o 
   4  -8  13      274.30      292.04     17.69 o 
   5  -8  13      112.16      116.41     15.45 o 
   6  -8  13        6.41       11.73      8.52 o 
   7  -8  13      149.34      142.38     54.75 o 
   8  -8  13        0.04        1.43     12.30 o 
  -7  -7  13        3.13       10.96      5.66 o 
  -6  -7  13      390.71      445.25     17.71 o 
  -5  -7  13      294.88      302.95     22.92 o 
  -4  -7  13       32.38       40.20     11.92 o 
  -3  -7  13      322.13      323.10     17.83 o 
  -2  -7  13      191.54      204.57     12.81 o 
  -1  -7  13     1306.33     1274.23     19.53 o 
   0  -7  13      240.10      222.49      5.55 o 
   1  -7  13     1371.93     1373.35     23.70 o 
   2  -7  13      202.40      251.37      8.83 o 
   3  -7  13        1.16        2.77      3.09 o 
   4  -7  13      302.09      281.46     22.09 o 
   5  -7  13      187.98      210.00     28.60 o 
   6  -7  13      230.87      217.35     24.07 o 
   7  -7  13      446.59      402.50     44.93 o 
   8  -7  13      292.02      314.57     26.53 o 
  -8  -6  13      223.73      194.99     50.68 o 
  -7  -6  13        6.34       -8.66      8.48 o 
  -6  -6  13        5.01        6.03      9.07 o 
  -5  -6  13       63.28       61.84     11.66 o 
  -4  -6  13      366.69      416.69     28.50 o 
  -3  -6  13       31.44       33.24      7.17 o 
  -2  -6  13       16.52       17.37      4.35 o 
  -1  -6  13        2.84        2.33      1.92 o 
   0  -6  13      776.21      763.46     10.90 o 
   1  -6  13     1947.58     1946.65     33.09 o 
   2  -6  13      847.72      762.07     12.82 o 
   3  -6  13       26.25       24.46      6.30 o 
   4  -6  13        3.11        2.71      3.50 o 
   5  -6  13      150.40      135.14     14.71 o 
   6  -6  13      141.33      116.70     11.60 o 
   7  -6  13       86.03      115.85     50.16 o 
   8  -6  13       14.24        5.68     13.13 o 
  -8  -5  13        8.08        2.41      5.04 o 
  -7  -5  13      208.70      202.02     21.33 o 
  -6  -5  13       37.73       30.79      8.46 o 
  -5  -5  13       24.12       23.26      7.82 o 
  -4  -5  13      427.14      442.40     17.22 o 
  -3  -5  13      481.69      595.22     22.05 o 
  -2  -5  13      137.90      130.92     16.93 o 
  -1  -5  13     3942.41     4106.99     63.11 o 
   0  -5  13      411.12      447.12      8.33 o 
   1  -5  13      256.03      223.06      9.76 o 
   2  -5  13      751.47      880.52     34.29 o 
   3  -5  13      242.24      218.42      6.49 o 
   4  -5  13        3.23        2.70      1.86 o 
   5  -5  13       44.35       38.91     10.12 o 
   6  -5  13       44.19       48.33     15.30 o 
   7  -5  13      172.69      153.32     11.69 o 
   8  -5  13       66.20       43.69     34.77 o 
  -9  -4  13        0.13       13.17      9.86 o 
  -8  -4  13       58.44       41.54     14.26 o 
  -7  -4  13       25.45       33.53     10.80 o 
  -6  -4  13      530.83      505.45     36.16 o 
  -5  -4  13      575.25      593.74     40.58 o 
  -4  -4  13     1233.37     1332.81     84.21 o 
  -3  -4  13       99.48       72.29      9.11 o 
  -2  -4  13      188.67      201.16      6.81 o 
  -1  -4  13      105.10      123.54      5.03 o 
   0  -4  13      334.66      406.18     16.20 o 
   1  -4  13     1238.92     1292.47     39.22 o 
   2  -4  13       78.19       67.63     16.40 o 
   3  -4  13      217.80      243.98     16.44 o 
   4  -4  13      230.67      224.17      7.94 o 
   5  -4  13      102.45      110.27     14.29 o 
   6  -4  13      333.50      315.85     30.63 o 
   7  -4  13      380.19      414.32     32.13 o 
   8  -4  13      107.18      126.16     37.78 o 
  -9  -3  13      219.44      275.66     17.57 o 
  -8  -3  13       31.46       40.30     21.75 o 
  -7  -3  13        7.81        5.95      5.83 o 
  -6  -3  13       33.59       32.32      5.38 o 
  -5  -3  13     3022.04     3006.97     53.53 o 
  -4  -3  13       70.35       79.09      7.89 o 
  -3  -3  13      596.44      628.68      9.72 o 
  -2  -3  13      114.19      123.86      4.52 o 
  -1  -3  13      349.01      345.07     14.24 o 
   0  -3  13     1000.82      926.55     16.46 o 
   1  -3  13     1056.82     1164.93     36.71 o 
   2  -3  13     1120.53     1181.04     49.71 o 
   3  -3  13       65.33       49.07     22.35 o 
   4  -3  13     1132.75     1118.12     52.77 o 
   5  -3  13     1292.95     1244.31     39.40 o 
   6  -3  13      156.28      164.70     34.77 o 
   7  -3  13       10.16       11.20      6.02 o 
   8  -3  13        5.82       10.87     13.43 o 
  -9  -2  13       15.66       21.52      9.29 o 
  -8  -2  13        1.88       -1.84     13.47 o 
  -7  -2  13      662.47      679.40     39.77 o 
  -6  -2  13      165.23      160.39      8.01 o 
  -5  -2  13       48.61       49.05      6.74 o 
  -4  -2  13      171.98      183.35      6.43 o 
  -3  -2  13        0.98       11.06     10.90 o 
  -2  -2  13      376.44      359.93     15.82 o 
  -1  -2  13      122.08      119.60      6.40 o 
   0  -2  13      160.04      188.73     10.21 o 
   1  -2  13        2.80        6.17      7.98 o 
   2  -2  13     1274.99     1180.99     68.80 o 
   3  -2  13       15.72       10.70      2.21 o 
   4  -2  13      514.93      514.90     12.32 o 
   5  -2  13      118.72      127.60      9.34 o 
   6  -2  13      128.44      121.37     19.96 o 
   7  -2  13      158.06      140.59     32.92 o 
   8  -2  13       81.45       61.44     23.75 o 
  -9  -1  13       16.24        5.15     11.74 o 
  -8  -1  13      195.49      231.18     55.58 o 
  -7  -1  13     1270.06     1165.25     67.73 o 
  -6  -1  13      167.57      148.18     12.61 o 
  -5  -1  13      166.68      179.73     15.22 o 
  -4  -1  13      486.87      475.19     17.15 o 
  -3  -1  13       21.78       14.89      3.67 o 
  -2  -1  13       63.80      108.07      8.05 o 
  -1  -1  13     1001.21     1034.30     24.38 o 
   0  -1  13      504.47      472.57     11.70 o 
   1  -1  13     1973.37     1832.48     32.38 o 
   2  -1  13      551.60      508.32     14.13 o 
   3  -1  13       17.00       18.57      4.82 o 
   4  -1  13       70.36       70.75      6.39 o 
   5  -1  13       61.99       56.23      9.48 o 
   6  -1  13      369.99      441.79     18.42 o 
   7  -1  13      427.48      478.37     20.71 o 
   8  -1  13      151.11      157.55     20.43 o 
  -9   0  13       32.03       12.76     12.94 o 
  -8   0  13      438.05      413.11     23.03 o 
  -7   0  13       37.91       32.02     15.01 o 
  -6   0  13       66.61       58.96     19.19 o 
  -5   0  13      949.48     1036.90     40.52 o 
  -4   0  13      220.92      235.59      8.62 o 
  -3   0  13      297.42      337.01     20.39 o 
  -2   0  13        0.70        2.11      3.13 o 
  -1   0  13     1055.74     1288.85     25.49 o 
   0   0  13       28.71       33.42      3.30 o 
   1   0  13        5.55        9.27      2.68 o 
   2   0  13        2.77        0.85      2.28 o 
   3   0  13      254.59      264.02     16.81 o 
   4   0  13      543.51      552.29     13.81 o 
   5   0  13      293.20      300.96     17.72 o 
   6   0  13      113.56      121.84     16.40 o 
   7   0  13      113.33      136.02     56.48 o 
   8   0  13      205.08      215.46     18.76 o 
  -9   1  13      488.10      429.33     30.14 o 
  -8   1  13        0.03       23.25     15.28 o 
  -7   1  13        1.78       16.97     10.80 o 
  -6   1  13        0.19       -1.24     10.20 o 
  -5   1  13        1.51        7.86     14.07 o 
  -4   1  13       46.30       31.33      8.03 o 
  -3   1  13     1249.43     1321.22     37.18 o 
  -2   1  13       98.30       87.23     16.49 o 
  -1   1  13      580.89      641.96     11.30 o 
   0   1  13      457.25      520.78      9.47 o 
   1   1  13      196.04      217.14      7.41 o 
   2   1  13      154.18      139.09     15.49 o 
   3   1  13     3285.44     3568.27     67.04 o 
   4   1  13     1782.29     2078.57     43.07 o 
   5   1  13       10.72       14.58      6.12 o 
   6   1  13      129.80      102.45     16.69 o 
   7   1  13       41.24       45.43     10.85 o 
   8   1  13       22.62       26.25      7.47 o 
  -9   2  13      100.29       97.98     37.67 o 
  -8   2  13      134.83      132.98     51.21 o 
  -7   2  13      113.24      171.43     53.05 o 
  -6   2  13       15.13       16.07      9.03 o 
  -5   2  13      194.49      200.33     18.70 o 
  -4   2  13      926.49      974.51     33.82 o 
  -3   2  13        0.13        7.27      6.11 o 
  -2   2  13      604.70      679.54     54.11 o 
  -1   2  13     3283.91     3389.53     69.03 o 
   0   2  13      383.84      334.33      9.57 o 
   1   2  13     1007.10     1049.60     25.99 o 
   2   2  13      156.13      178.30      6.86 o 
   3   2  13        8.61        5.14      7.03 o 
   4   2  13      146.07      147.32      9.38 o 
   5   2  13       65.98       72.09     19.24 o 
   6   2  13      319.37      295.62     13.54 o 
   7   2  13      119.21       85.66     20.94 o 
   8   2  13      116.53      102.55     19.94 o 
  -9   3  13       62.04       63.93     26.41 o 
  -8   3  13        3.78       -2.11      9.90 o 
  -7   3  13       79.50      103.96     31.31 o 
  -6   3  13        8.94        9.93     12.12 o 
  -5   3  13        3.01       20.77      7.75 o 
  -4   3  13      584.41      562.14     16.34 o 
  -3   3  13     4349.40     4813.46    134.28 o 
  -2   3  13     1350.74     1461.84     73.16 o 
  -1   3  13      354.38      310.99     12.54 o 
   0   3  13     3025.34     3447.91     73.51 o 
   1   3  13      415.94      391.06     24.71 o 
   2   3  13       59.20       20.35     33.70 o 
   3   3  13      294.24      297.66     12.80 o 
   4   3  13      327.82      319.25     14.36 o 
   5   3  13       20.12       14.91      7.34 o 
   6   3  13       70.40       74.54     16.35 o 
   7   3  13       12.00       12.40      7.81 o 
   8   3  13        0.03        0.78      4.81 o 
  -9   4  13       28.26       -9.18     16.93 o 
  -8   4  13      208.15      212.97     63.55 o 
  -7   4  13      242.80      262.83     31.76 o 
  -6   4  13      232.39      257.30     21.30 o 
  -5   4  13      246.06      241.76     22.35 o 
  -4   4  13        9.02       19.65      6.85 o 
  -3   4  13      756.70      722.01     18.73 o 
  -2   4  13      562.50      569.52     17.34 o 
  -1   4  13        0.30        8.76      4.12 o 
   0   4  13      926.62      887.27     33.77 o 
   1   4  13      344.79      312.21     11.81 o 
   2   4  13      141.03      141.15     17.16 o 
   3   4  13      102.38      152.70     17.17 o 
   4   4  13        0.16        2.38      8.11 o 
   5   4  13       10.96       11.03      4.56 o 
   6   4  13      309.87      278.83     14.48 o 
   7   4  13      215.17      246.73     35.55 o 
  -9   5  13        1.21       16.74     10.46 o 
  -8   5  13        5.20       30.78     18.89 o 
  -7   5  13       50.20       38.76     17.65 o 
  -6   5  13        5.74        8.80     15.39 o 
  -5   5  13       10.37        7.04     15.77 o 
  -4   5  13      535.69      527.06     33.10 o 
  -3   5  13     1251.26     1243.75     38.63 o 
  -2   5  13      396.18      467.15     17.31 o 
  -1   5  13      184.82      153.45     29.51 o 
   0   5  13      166.09      147.60     30.06 o 
   1   5  13      789.04      908.32     36.05 o 
   2   5  13       97.04      128.16     27.46 o 
   3   5  13      199.81      172.63     47.91 o 
   4   5  13       47.24       47.12     14.01 o 
   5   5  13      444.65      414.54     31.78 o 
   6   5  13      158.51      108.37     32.69 o 
   7   5  13        3.61        7.94      6.83 o 
  -8   6  13      205.16      177.83     74.80 o 
  -7   6  13      144.50      194.76     50.53 o 
  -6   6  13       17.32        6.62     13.51 o 
  -5   6  13      148.95      193.56     37.15 o 
  -4   6  13      246.70      225.17     17.57 o 
  -3   6  13     1008.65     1016.59     36.87 o 
  -2   6  13       23.20       15.74      5.76 o 
  -1   6  13     1223.75     1287.00     32.29 o 
   0   6  13      272.96      256.20     36.44 o 
   1   6  13       91.86       93.95     23.42 o 
   2   6  13      705.24      636.01     27.79 o 
   3   6  13       25.77       27.32     13.43 o 
   4   6  13      152.08      152.96     36.74 o 
   5   6  13       49.18       38.25     12.69 o 
   6   6  13      100.83      105.17     25.82 o 
  -8   7  13        9.60        6.92     13.55 o 
  -7   7  13       10.44       24.72     18.02 o 
  -6   7  13      176.09      143.85     73.52 o 
  -5   7  13        0.85        1.33      5.56 o 
  -4   7  13     1966.21     2254.47     67.04 o 
  -3   7  13      843.88      890.40     22.51 o 
  -2   7  13      759.35      744.61     26.94 o 
  -1   7  13      486.69      476.31     21.71 o 
   0   7  13      897.25      938.58     63.35 o 
   1   7  13        5.85       -1.33     17.64 o 
   2   7  13      514.66      508.02     37.06 o 
   3   7  13       70.93       62.93     16.80 o 
   4   7  13       15.47       -6.24      8.78 o 
   5   7  13       78.55       57.13     21.59 o 
   6   7  13       97.47      105.59     26.51 o 
  -8   8  13       44.48       23.33     19.27 o 
  -7   8  13       74.88       84.77     28.33 o 
  -6   8  13       14.58       12.61     17.65 o 
  -5   8  13       10.08       15.88      7.20 o 
  -4   8  13        0.72        9.98      8.30 o 
  -3   8  13       66.37       67.26     13.44 o 
  -2   8  13        0.46       -1.76      6.07 o 
  -1   8  13      362.89      317.81     15.65 o 
   0   8  13      389.23      444.36     60.17 o 
   1   8  13        2.05        2.00      7.45 o 
   2   8  13       98.33       85.19     21.24 o 
   3   8  13       22.98        9.44      9.60 o 
   4   8  13      146.86      132.35     30.97 o 
   5   8  13        4.91        3.44      6.76 o 
  -7   9  13        4.93       11.10     10.08 o 
  -6   9  13       41.55       25.05     12.14 o 
  -5   9  13      164.88      161.01     12.67 o 
  -4   9  13      121.18       90.70     25.19 o 
  -3   9  13        2.25       11.59      7.11 o 
  -2   9  13      217.07      194.12     36.63 o 
  -1   9  13       80.74       82.60     22.88 o 
   0   9  13        0.19        1.05     10.11 o 
   1   9  13      469.92      533.37     24.53 o 
   2   9  13      262.82      274.52     17.98 o 
   3   9  13        7.65       14.43     11.36 o 
   4   9  13        0.62        4.48      5.88 o 
  -6  10  13        6.84       18.09     11.87 o 
  -5  10  13       19.27       20.70     10.99 o 
  -4  10  13      354.76      379.77     56.27 o 
  -3  10  13       37.61       27.43     12.67 o 
  -2  10  13        0.83       10.88      8.39 o 
  -1  10  13       65.93       57.64     20.84 o 
   0  10  13      525.92      560.85     48.40 o 
   1  10  13       24.59       28.32      9.31 o 
   2  10  13       20.92       11.34      5.29 o 
   3  10  13      122.97       84.50     29.06 o 
  -5  11  13       43.95       45.50     22.36 o 
  -4  11  13        0.20       12.57     14.69 o 
  -3  11  13       52.87       49.62     29.36 o 
  -2  11  13       23.06        9.60     15.43 o 
  -1  11  13      188.83      181.27     56.05 o 
   0  11  13       65.93       60.39     23.33 o 
   1  11  13       22.01       29.68      7.86 o 
   2  11  13       53.79       47.60     18.09 o 
  -3  12  13       13.08       20.71      8.70 o 
  -2  12  13       15.19       12.18     12.28 o 
  -1  12  13      138.41       85.50     30.59 o 
   0  12  13       20.34       22.79      9.58 o 
   1 -14  14       77.64       50.08     15.24 o 
  -2 -13  14       45.17       39.25     25.59 o 
  -1 -13  14        3.05       14.82      8.22 o 
   0 -13  14       14.23        5.61      9.03 o 
   1 -13  14      423.58      422.63     20.39 o 
   2 -13  14       71.80       46.62     30.06 o 
  -4 -12  14        0.05        6.14      5.72 o 
  -3 -12  14        1.03        8.57      5.58 o 
  -2 -12  14        0.03        5.80      7.88 o 
  -1 -12  14       13.76       13.60      6.87 o 
   0 -12  14       12.27       19.70      8.74 o 
   1 -12  14       52.49       43.01     17.68 o 
   2 -12  14      233.50      156.61     61.37 o 
   3 -12  14      300.93      392.68     46.43 o 
   5 -12  14       16.89       12.91     13.21 o 
  -5 -11  14        0.54        3.98      7.94 o 
  -4 -11  14       84.16       63.89     14.58 o 
  -3 -11  14      118.07      119.71     29.62 o 
  -2 -11  14       93.88       76.72     25.48 o 
  -1 -11  14      352.63      396.26     17.74 o 
   0 -11  14     1790.67     1899.37     40.19 o 
   1 -11  14       43.28       39.39     12.55 o 
   2 -11  14      122.70       97.08     31.68 o 
   3 -11  14       52.43       49.48     17.26 o 
   4 -11  14       22.81       30.48     17.46 o 
   5 -11  14        0.00       -3.46     14.19 o 
   6 -11  14      129.93      104.34     58.28 o 
  -6 -10  14      133.12      139.23     28.64 o 
  -5 -10  14       28.90       22.99     24.57 o 
  -4 -10  14      174.39      133.09     31.86 o 
  -3 -10  14      138.04       95.10     23.77 o 
  -2 -10  14      217.00      224.06     20.59 o 
  -1 -10  14        3.03        0.26      5.46 o 
   0 -10  14       91.22       95.61     21.10 o 
   1 -10  14       36.39       25.63      9.04 o 
   2 -10  14        5.16        2.15      6.32 o 
   3 -10  14      479.38      498.11     22.73 o 
   4 -10  14      555.99      523.55     21.30 o 
   5 -10  14       78.83      108.52     30.67 o 
   6 -10  14        2.51       11.02     17.16 o 
   7 -10  14        1.12        6.32     21.56 o 
  -6  -9  14       90.62       70.10     14.01 o 
  -5  -9  14       36.18       55.69     13.73 o 
  -4  -9  14      438.99      401.64     16.11 o 
  -3  -9  14      399.09      457.20     52.32 o 
  -2  -9  14      250.22      229.07     11.91 o 
  -1  -9  14      582.05      607.63     33.94 o 
   0  -9  14     1248.94     1306.71     48.62 o 
   1  -9  14        3.08        5.37      3.46 o 
   2  -9  14      632.37      644.17     28.76 o 
   3  -9  14      662.72      707.01     32.57 o 
   4  -9  14        2.72        1.92      7.74 o 
   5  -9  14        3.59       14.45      7.67 o 
   6  -9  14      204.94      178.84     64.04 o 
   7  -9  14      265.67      204.88     87.03 o 
  -7  -8  14       19.76       18.55     11.43 o 
  -6  -8  14      102.51       74.92     17.66 o 
  -5  -8  14       39.22       52.46     11.50 o 
  -4  -8  14       42.99       47.00      9.10 o 
  -3  -8  14       37.55       32.97      9.55 o 
  -2  -8  14     3810.88     4265.00    192.07 o 
  -1  -8  14      139.81      132.26      6.53 o 
   0  -8  14       48.15       41.23      7.97 o 
   1  -8  14       20.68       21.38      4.91 o 
   2  -8  14      989.53     1002.33     41.06 o 
   3  -8  14      222.89      230.21     12.74 o 
   4  -8  14       11.09        1.22      4.51 o 
   5  -8  14        0.06        3.70      6.38 o 
   6  -8  14        0.10        8.69     17.53 o 
   7  -8  14      404.47      473.69     33.00 o 
  -7  -7  14       15.66       14.35      5.92 o 
  -6  -7  14       75.90       38.28     18.48 o 
  -5  -7  14       10.79       16.28      7.74 o 
  -4  -7  14        7.23       15.66      7.96 o 
  -3  -7  14       67.66       73.83     15.10 o 
  -2  -7  14        1.87        5.32      3.74 o 
  -1  -7  14     1916.70     1951.36     34.83 o 
   0  -7  14      184.60      208.26     10.28 o 
   1  -7  14      214.39      200.92      6.64 o 
   2  -7  14        0.84        1.26      3.01 o 
   3  -7  14      774.48      803.95     22.58 o 
   4  -7  14        0.08        1.61      3.09 o 
   5  -7  14      395.62      415.37     26.47 o 
   6  -7  14       68.31      104.72     32.25 o 
   7  -7  14        3.71        7.30     12.23 o 
   8  -7  14       31.36       34.02     18.96 o 
  -8  -6  14      383.47      335.69     44.51 o 
  -7  -6  14        8.28       19.42      7.64 o 
  -6  -6  14       50.28       62.13     15.28 o 
  -5  -6  14      117.75       90.10     19.70 o 
  -4  -6  14       15.86       17.61      6.21 o 
  -3  -6  14      601.37      665.44     30.18 o 
  -2  -6  14      270.73      258.36     13.88 o 
  -1  -6  14       10.11       12.95      2.88 o 
   0  -6  14      114.90      139.24      4.92 o 
   1  -6  14       13.22       26.75     28.52 o 
   2  -6  14      185.71      175.85      6.50 o 
   3  -6  14     1201.09     1247.37     26.03 o 
   4  -6  14       59.86       41.91     13.24 o 
   5  -6  14       63.07       76.63     13.04 o 
   6  -6  14        0.06       -5.27     14.90 o 
   7  -6  14      183.34      187.42     92.38 o 
   8  -6  14       45.02       22.24     16.74 o 
  -8  -5  14       28.47       16.97     14.71 o 
  -7  -5  14      191.16      197.98     39.37 o 
  -6  -5  14        6.96        6.91      6.59 o 
  -5  -5  14     1640.76     1769.40     63.84 o 
  -4  -5  14     1063.37     1153.99     35.35 o 
  -3  -5  14        1.57        2.66      3.29 o 
  -2  -5  14      335.94      319.83     11.33 o 
  -1  -5  14      731.52      734.24      9.87 o 
   0  -5  14        2.40        2.57      1.56 o 
   1  -5  14      549.13      563.98      6.01 o 
   2  -5  14      383.98      371.71     24.34 o 
   3  -5  14     1015.85      996.90     45.27 o 
   4  -5  14      934.78      892.51     24.37 o 
   5  -5  14      642.69      620.84     20.21 o 
   6  -5  14      131.51      100.66     21.43 o 
   7  -5  14      610.79      667.13     41.35 o 
   8  -5  14        7.73       13.32     30.37 o 
  -8  -4  14      139.92      166.50     57.38 o 
  -7  -4  14      485.62      477.72     64.94 o 
  -6  -4  14      230.46      257.49     27.67 o 
  -5  -4  14      200.07      223.81     12.65 o 
  -4  -4  14      177.41      183.74      8.70 o 
  -3  -4  14     1859.11     1778.39     96.44 o 
  -2  -4  14     2319.37     2347.77     41.33 o 
  -1  -4  14       86.22      102.34      4.76 o 
   0  -4  14      149.25      145.39      4.71 o 
   1  -4  14     1344.68     1397.77     24.63 o 
   2  -4  14      263.32      233.03     30.81 o 
   3  -4  14        3.87        5.53     17.50 o 
   4  -4  14        8.14        8.45      3.22 o 
   5  -4  14      250.34      234.43     14.48 o 
   6  -4  14      372.06      378.83     18.17 o 
   7  -4  14        3.74       33.86     21.49 o 
   8  -4  14       10.69       27.39     21.94 o 
  -9  -3  14       70.87       71.45     27.39 o 
  -8  -3  14        2.86       10.61     15.95 o 
  -7  -3  14       26.23       45.75     13.24 o 
  -6  -3  14      144.40      116.41      9.40 o 
  -5  -3  14     1793.19     1721.91     37.28 o 
  -4  -3  14        4.32       10.28      3.38 o 
  -3  -3  14       26.32       29.12      5.41 o 
  -2  -3  14       78.87      100.55      6.02 o 
  -1  -3  14       65.18       86.17      4.88 o 
   0  -3  14       85.81      100.00      4.72 o 
   1  -3  14      111.35       78.24     23.38 o 
   2  -3  14        1.17       -1.22      9.07 o 
   3  -3  14       19.00       63.40     19.15 o 
   4  -3  14       27.43       28.03      5.81 o 
   5  -3  14       22.74       15.76      6.39 o 
   6  -3  14        1.39        8.75      5.95 o 
   7  -3  14        9.72       11.18      5.07 o 
   8  -3  14        0.04        7.98     21.97 o 
  -9  -2  14       60.19       32.25     12.98 o 
  -8  -2  14       80.77       59.64     19.15 o 
  -7  -2  14      283.52      259.22     60.13 o 
  -6  -2  14      138.35      130.32     23.39 o 
  -5  -2  14      503.70      501.64     18.80 o 
  -4  -2  14     2402.55     2575.00     36.29 o 
  -3  -2  14     1477.16     1497.97     33.63 o 
  -2  -2  14      238.14      238.45     10.22 o 
  -1  -2  14      253.43      289.63     10.25 o 
   0  -2  14      726.86      716.44      9.65 o 
   1  -2  14      400.07      373.85     17.80 o 
   2  -2  14     1177.06     1129.36     55.59 o 
   3  -2  14      178.05      234.98     50.65 o 
   4  -2  14      128.00      121.16      6.59 o 
   5  -2  14       80.18       70.63     19.71 o 
   6  -2  14      259.94      252.18     10.97 o 
   7  -2  14      482.59      568.73     15.78 o 
   8  -2  14       16.03       15.46     14.98 o 
  -9  -1  14      102.36      103.74     32.32 o 
  -8  -1  14       99.80      117.06     46.21 o 
  -7  -1  14       11.00        8.47      7.71 o 
  -6  -1  14      325.43      347.05     25.19 o 
  -5  -1  14     1106.92     1253.33     36.87 o 
  -4  -1  14      345.45      358.43     34.17 o 
  -3  -1  14     1385.35     1405.36     18.24 o 
  -2  -1  14     2242.46     2172.71     39.48 o 
  -1  -1  14     1328.53     1521.92     26.32 o 
   0  -1  14     1128.74     1022.63     20.65 o 
   1  -1  14     1353.73     1379.87     37.12 o 
   2  -1  14      586.82      628.53     19.80 o 
   3  -1  14     2453.66     2485.40     46.35 o 
   4  -1  14        5.42        7.63      5.15 o 
   5  -1  14       18.63       12.96      7.90 o 
   6  -1  14       12.80       17.25      8.82 o 
   7  -1  14        1.57       -5.12      5.58 o 
   8  -1  14      122.82      132.52     55.16 o 
  -9   0  14       42.53       52.04     20.66 o 
  -8   0  14      116.12       98.36     22.43 o 
  -7   0  14       16.54       23.40      7.71 o 
  -6   0  14        3.39       17.16      8.88 o 
  -5   0  14      159.46      154.81     26.13 o 
  -4   0  14      325.47      341.10     13.59 o 
  -3   0  14      214.19      235.43      8.24 o 
  -2   0  14       82.99       58.33      8.89 o 
  -1   0  14      141.41      129.19      5.31 o 
   0   0  14      617.66      584.83     10.27 o 
   1   0  14     1546.12     1417.25     29.02 o 
   2   0  14      221.35      232.17      5.48 o 
   3   0  14      145.45      130.14      6.89 o 
   4   0  14      893.30     1000.77     33.30 o 
   5   0  14       22.32       25.28     10.91 o 
   6   0  14      172.32      145.48     31.76 o 
   7   0  14       37.30       20.05      6.72 o 
   8   0  14      120.02      154.61     55.61 o 
  -9   1  14       41.55       35.67     20.73 o 
  -8   1  14      512.99      584.66     51.14 o 
  -7   1  14      268.53      235.13     58.17 o 
  -6   1  14      468.77      494.65     22.16 o 
  -5   1  14      121.97      139.98     26.03 o 
  -4   1  14      349.31      414.84     16.03 o 
  -3   1  14      835.49      885.21     26.81 o 
  -2   1  14      118.04      107.14      8.42 o 
  -1   1  14      650.67      645.34     13.33 o 
   0   1  14      128.36      120.89      9.08 o 
   1   1  14      379.98      395.62      9.53 o 
   2   1  14      179.17      200.05     11.47 o 
   3   1  14       32.22       28.41      9.08 o 
   4   1  14       16.46       15.99      5.18 o 
   5   1  14      273.30      314.18     22.16 o 
   6   1  14       38.25       30.72      8.32 o 
   7   1  14      282.27      228.26     26.47 o 
   8   1  14       24.47       13.34      6.94 o 
  -9   2  14       22.39       20.36     16.86 o 
  -8   2  14      398.49      418.12     24.65 o 
  -7   2  14        0.43       13.51     10.23 o 
  -6   2  14      207.16      225.01     21.71 o 
  -5   2  14      296.40      266.45     11.86 o 
  -4   2  14       24.79       22.38      8.38 o 
  -3   2  14      328.81      308.00     13.18 o 
  -2   2  14       20.47       27.42      9.33 o 
  -1   2  14       13.33       26.27      8.68 o 
   0   2  14       30.17       46.62      6.99 o 
   1   2  14      228.67      205.58     13.21 o 
   2   2  14        3.39        2.51      3.46 o 
   3   2  14       10.66       11.03      4.40 o 
   4   2  14     1976.14     1934.20     57.82 o 
   5   2  14       85.94      125.37     24.38 o 
   6   2  14      873.41      957.94     33.51 o 
   7   2  14        8.49        8.50      8.08 o 
   8   2  14       13.61       10.35      6.54 o 
  -9   3  14       16.17       -1.66     13.51 o 
  -8   3  14        5.71       25.74     15.13 o 
  -7   3  14      443.88      558.05     36.24 o 
  -6   3  14       64.25       92.56     43.57 o 
  -5   3  14      493.83      520.68     39.86 o 
  -4   3  14       59.44       49.91     11.39 o 
  -3   3  14     4764.88     4935.80     90.22 o 
  -2   3  14      524.01      526.01     19.12 o 
  -1   3  14     3088.34     3302.77     75.61 o 
   0   3  14     2805.54     3213.30     89.59 o 
   1   3  14      691.04      731.55     16.26 o 
   2   3  14      968.91     1032.18     23.37 o 
   3   3  14      614.90      664.49     27.80 o 
   4   3  14      692.45      763.51     20.03 o 
   5   3  14      153.29      139.00     13.22 o 
   6   3  14      135.80      112.85      8.32 o 
   7   3  14       14.17        8.25      6.94 o 
  -9   4  14       41.55       32.25     12.45 o 
  -8   4  14        6.61       19.42     10.50 o 
  -7   4  14        5.77       14.37     10.01 o 
  -6   4  14        5.57       -6.89     14.79 o 
  -5   4  14      478.54      541.36     25.98 o 
  -4   4  14      430.94      448.04     17.82 o 
  -3   4  14      932.53      903.79     25.90 o 
  -2   4  14      125.08      116.88     20.49 o 
  -1   4  14     1681.96     1699.83     36.84 o 
   0   4  14       50.27       54.71     12.31 o 
   1   4  14      359.19      355.57     20.51 o 
   2   4  14      765.13      750.75     32.68 o 
   3   4  14       16.06        8.48      7.68 o 
   4   4  14      632.36      546.96     61.31 o 
   5   4  14      231.84      170.84     13.17 o 
   6   4  14        4.48        0.14      6.40 o 
   7   4  14       22.83        8.09      7.33 o 
  -9   5  14      167.79      202.47     46.66 o 
  -8   5  14       41.54       30.06     23.63 o 
  -7   5  14       70.71       73.75     24.76 o 
  -6   5  14      145.85      143.66     50.42 o 
  -5   5  14       18.73       20.88      7.68 o 
  -4   5  14       16.05       29.98      9.19 o 
  -3   5  14       39.43       43.54     10.68 o 
  -2   5  14      115.43      132.98     28.30 o 
  -1   5  14       44.59       66.09     15.37 o 
   0   5  14      685.61      764.80     24.90 o 
   1   5  14      142.89      149.17     42.99 o 
   2   5  14      369.15      463.69     27.08 o 
   3   5  14      334.09      344.29     18.12 o 
   4   5  14      166.87      189.25     40.39 o 
   5   5  14        4.23        5.24      5.95 o 
   6   5  14       74.62       83.88     16.42 o 
  -8   6  14        8.53        6.13     13.40 o 
  -7   6  14       48.98       74.31     34.84 o 
  -6   6  14      531.92      500.52     31.91 o 
  -5   6  14      187.14      175.35     31.02 o 
  -4   6  14        0.10       11.11      4.86 o 
  -3   6  14       51.28       70.02     12.57 o 
  -2   6  14        7.86       13.16      6.88 o 
  -1   6  14      336.99      302.31     23.71 o 
   0   6  14      273.98      253.21     12.21 o 
   1   6  14       31.90       25.11      9.63 o 
   2   6  14      406.29      466.91     66.58 o 
   3   6  14       31.47       32.98     12.17 o 
   4   6  14      114.63      110.46     17.67 o 
   5   6  14        5.45       -8.01      8.87 o 
   6   6  14       62.88       70.11     15.85 o 
  -8   7  14        1.79      -11.48     16.33 o 
  -7   7  14       16.36       35.75     17.80 o 
  -6   7  14      115.70      152.05     33.88 o 
  -5   7  14       10.03       16.70      8.20 o 
  -4   7  14      293.13      269.30     14.97 o 
  -3   7  14      621.82      595.64     24.08 o 
  -2   7  14      150.33      180.06     17.03 o 
  -1   7  14       21.18        8.79      5.75 o 
   0   7  14     1589.89     1692.19     54.71 o 
   1   7  14      351.17      336.95     24.50 o 
   2   7  14      362.18      371.91     18.69 o 
   3   7  14       28.60       12.45      7.67 o 
   4   7  14       89.55      100.06     28.90 o 
   5   7  14        1.75        0.87      6.68 o 
  -7   8  14        6.51       14.52     14.26 o 
  -6   8  14       38.91       24.43     10.50 o 
  -5   8  14       56.20       53.41     15.34 o 
  -4   8  14       52.06       43.45     10.53 o 
  -3   8  14       80.94       93.42     15.64 o 
  -2   8  14      712.65      676.93     23.61 o 
  -1   8  14       53.87       54.24     14.46 o 
   0   8  14       80.68       99.53     22.07 o 
   1   8  14      465.90      504.68     28.13 o 
   2   8  14        7.18        8.33      7.08 o 
   3   8  14        9.53       15.34     10.56 o 
   4   8  14       48.23       30.50     14.04 o 
   5   8  14       10.15        8.22      7.39 o 
  -7   9  14        9.08       13.63     10.20 o 
  -6   9  14       21.63       31.77     14.22 o 
  -5   9  14      388.81      373.89     14.63 o 
  -4   9  14       59.23       57.54     16.85 o 
  -3   9  14       15.11       10.15      9.90 o 
  -2   9  14      863.94      991.38     76.59 o 
  -1   9  14       10.17        7.31     10.67 o 
   0   9  14       48.43       48.68     17.79 o 
   1   9  14      281.67      238.46     27.70 o 
   2   9  14       20.86       22.58      9.29 o 
   3   9  14       59.80       46.96     18.41 o 
   4   9  14       15.01       16.28      8.13 o 
  -6  10  14       32.52       30.81     19.55 o 
  -5  10  14      192.15      119.99     48.49 o 
  -4  10  14        1.61       10.23     14.24 o 
  -3  10  14       69.57       45.66     19.85 o 
  -2  10  14      193.72      189.30     56.77 o 
  -1  10  14        0.51        8.66     13.45 o 
   0  10  14       62.08       59.83     28.10 o 
   1  10  14        3.47       18.23      8.93 o 
   2  10  14      109.09      114.09     44.90 o 
   3  10  14        4.35       -6.69     10.96 o 
  -5  11  14      151.96      125.92     35.62 o 
  -4  11  14      165.19      134.62     52.60 o 
  -3  11  14        3.20        0.70     13.11 o 
  -2  11  14       73.90       46.31     22.16 o 
  -1  11  14        1.20       16.17     11.08 o 
   0  11  14        5.50       13.54      7.19 o 
   1  11  14        0.29       -3.21      5.70 o 
  -2 -13  15      194.96      128.12     67.35 o 
  -1 -13  15      193.40      215.67     31.59 o 
   0 -13  15      664.55      581.76     55.84 o 
   1 -13  15      258.51      285.33     37.67 o 
  -3 -12  15       21.16       21.37     10.13 o 
  -2 -12  15       10.60        7.77      5.29 o 
  -1 -12  15      200.96      242.25     30.85 o 
   0 -12  15        2.20        7.96      5.95 o 
   1 -12  15      254.58      258.73     19.68 o 
   2 -12  15      350.14      424.96     20.66 o 
   4 -12  15       93.35       34.84     35.14 o 
   5 -12  15      172.15      168.38     83.91 o 
  -4 -11  15       42.91       38.39     21.22 o 
  -3 -11  15        7.82       14.73      7.85 o 
  -2 -11  15        5.77        7.03      9.41 o 
  -1 -11  15      816.31      880.01     67.32 o 
   0 -11  15      116.37       96.28     29.28 o 
   1 -11  15      350.96      373.96     22.13 o 
   2 -11  15        0.03        4.03      7.68 o 
   3 -11  15      124.07       99.07     37.59 o 
   4 -11  15        0.14       24.12     18.29 o 
   5 -11  15       91.64       73.15     33.15 o 
   6 -11  15      145.17      131.73     45.83 o 
  -5 -10  15        0.44        1.91      7.69 o 
  -4 -10  15       13.10       14.90      8.80 o 
  -3 -10  15        4.49       11.58      6.04 o 
  -2 -10  15      738.06      794.10     40.32 o 
  -1 -10  15      315.66      338.84     48.26 o 
   0 -10  15      272.76      282.19     16.43 o 
   1 -10  15      120.13       96.54     18.23 o 
   2 -10  15      120.36       87.06     20.08 o 
   3 -10  15      635.58      663.95     33.22 o 
   4 -10  15       51.47       47.60     21.41 o 
   5 -10  15       48.14       46.09     28.60 o 
   6 -10  15       50.88       35.37     20.28 o 
  -6  -9  15        1.23        8.09      5.80 o 
  -5  -9  15       70.28       80.41     18.25 o 
  -4  -9  15     1263.02     1274.44     43.57 o 
  -3  -9  15      178.02      210.34     40.04 o 
  -2  -9  15      246.48      245.74     17.02 o 
  -1  -9  15       15.52       14.62      5.44 o 
   0  -9  15      101.50      101.58     17.16 o 
   1  -9  15      234.74      256.58     12.90 o 
   2  -9  15      368.38      344.91     10.94 o 
   3  -9  15       91.59       98.08     14.35 o 
   4  -9  15      357.74      363.10     40.41 o 
   5  -9  15        1.59        5.19     16.26 o 
   6  -9  15       43.28       30.74     20.17 o 
   7  -9  15        2.38      -17.61     21.90 o 
  -7  -8  15       41.60       28.68     11.73 o 
  -6  -8  15        7.49       10.17      6.57 o 
  -5  -8  15       17.88       11.75      3.22 o 
  -4  -8  15       17.41       10.86      7.13 o 
  -3  -8  15        4.01       16.96      6.52 o 
  -2  -8  15      191.29      250.12     23.48 o 
  -1  -8  15      517.20      542.76     49.80 o 
   0  -8  15      991.08      971.09     34.44 o 
   1  -8  15       66.31       73.88      8.88 o 
   2  -8  15        0.43        1.73      3.17 o 
   3  -8  15      574.20      644.11     39.41 o 
   4  -8  15      122.81       95.20     47.41 o 
   5  -8  15      269.47      257.37     23.29 o 
   6  -8  15       79.92       59.64     24.98 o 
   7  -8  15       82.75       88.58     78.11 o 
  -7  -7  15        1.70        7.90      6.87 o 
  -6  -7  15       83.08       93.79     23.86 o 
  -5  -7  15        1.59        8.01      8.79 o 
  -4  -7  15     2248.42     2253.47     62.19 o 
  -3  -7  15      541.12      555.70     23.38 o 
  -2  -7  15     1013.96     1051.93     36.29 o 
  -1  -7  15       12.22       15.95      3.47 o 
   0  -7  15      347.47      352.09     11.30 o 
   1  -7  15        8.00       10.14      2.57 o 
   2  -7  15        0.07        1.76      2.80 o 
   3  -7  15       10.68       27.74     10.06 o 
   4  -7  15        8.16        4.97      5.23 o 
   5  -7  15        7.46       -1.73     12.79 o 
   6  -7  15       42.02       35.14     17.20 o 
   7  -7  15        4.69       -1.54     22.01 o 
  -8  -6  15      258.37      210.55     50.31 o 
  -7  -6  15       11.63       17.04      6.67 o 
  -6  -6  15       14.49       13.77      8.31 o 
  -5  -6  15       68.78       70.98     12.81 o 
  -4  -6  15      140.67      120.49     19.48 o 
  -3  -6  15      122.66      130.73     10.50 o 
  -2  -6  15     1212.88     1226.33     26.37 o 
  -1  -6  15      794.83      783.26     25.89 o 
   0  -6  15      211.42      222.46      7.26 o 
   1  -6  15      371.38      408.79      8.71 o 
   2  -6  15      532.60      541.44     15.20 o 
   3  -6  15     1635.67     1546.41     74.28 o 
   4  -6  15        2.05        3.31      8.54 o 
   5  -6  15      384.04      372.29     22.61 o 
   6  -6  15      303.52      244.32     20.85 o 
   7  -6  15       12.30       26.83     12.00 o 
   8  -6  15      203.21      202.81     92.68 o 
  -8  -5  15       42.21       66.68     12.30 o 
  -7  -5  15        0.80        6.22      8.02 o 
  -6  -5  15       18.64       21.08      7.58 o 
  -5  -5  15      705.62      791.53     53.05 o 
  -4  -5  15     1289.70     1501.11     70.33 o 
  -3  -5  15      919.54      889.69     36.61 o 
  -2  -5  15      484.86      477.13      8.34 o 
  -1  -5  15     2568.84     2605.05     38.44 o 
   0  -5  15        3.27        3.54      1.96 o 
   1  -5  15      274.88      296.45      4.69 o 
   2  -5  15       21.66       20.85      9.06 o 
   3  -5  15        8.20        8.62     10.76 o 
   4  -5  15       61.73       61.30     36.61 o 
   5  -5  15       90.19       74.04     12.70 o 
   6  -5  15        9.07        3.99     11.74 o 
   7  -5  15      185.71      130.57     49.97 o 
   8  -5  15      110.56       98.13     45.87 o 
  -8  -4  15      510.80      568.96     39.73 o 
  -7  -4  15        2.12       10.35      8.56 o 
  -6  -4  15       24.21       16.24     17.52 o 
  -5  -4  15      108.54       74.77     24.50 o 
  -4  -4  15        8.33        9.53      1.97 o 
  -3  -4  15     1187.70     1163.90     85.06 o 
  -2  -4  15        4.13        4.19      1.88 o 
  -1  -4  15     2726.51     2758.30     40.87 o 
   0  -4  15      794.35      702.44     17.58 o 
   1  -4  15      306.63      273.73     12.38 o 
   2  -4  15      202.32      223.24     19.74 o 
   3  -4  15     1215.65     1387.06     47.71 o 
   4  -4  15     1572.38     1779.97     79.36 o 
   5  -4  15       96.83       99.53      5.12 o 
   6  -4  15      105.36      112.17     50.95 o 
   7  -4  15       54.60       32.92     17.57 o 
   8  -4  15       19.81       16.41     30.82 o 
  -8  -3  15       26.00       30.82     11.48 o 
  -7  -3  15      230.03      257.50     18.98 o 
  -6  -3  15       22.06       21.78      5.49 o 
  -5  -3  15     1225.31     1255.32     27.58 o 
  -4  -3  15       93.76       99.67     11.33 o 
  -3  -3  15      402.80      409.57     20.91 o 
  -2  -3  15        2.03        0.38      1.68 o 
  -1  -3  15     1559.52     1643.72     26.92 o 
   0  -3  15       58.03       59.49      3.66 o 
   1  -3  15       21.27       10.65      9.78 o 
   2  -3  15      184.83      160.67     13.63 o 
   3  -3  15      245.00      237.84     31.91 o 
   4  -3  15        2.05       15.13     11.40 o 
   5  -3  15      109.59       92.57     14.02 o 
   6  -3  15      631.61      850.49     44.89 o 
   7  -3  15       71.28       85.15     42.78 o 
   8  -3  15       34.95       19.79     14.49 o 
  -9  -2  15        0.43       -2.07     13.40 o 
  -8  -2  15      234.86      227.12     64.87 o 
  -7  -2  15        3.89       11.25      6.58 o 
  -6  -2  15      183.25      184.83     24.81 o 
  -5  -2  15      576.98      590.81     17.23 o 
  -4  -2  15      258.74      256.65     10.61 o 
  -3  -2  15       64.92       56.04      9.32 o 
  -2  -2  15      441.49      474.56     13.43 o 
  -1  -2  15       72.95       73.85      6.92 o 
   0  -2  15      620.99      601.21     16.80 o 
   1  -2  15        0.34       -0.07      5.51 o 
   2  -2  15      649.60      558.11     18.49 o 
   3  -2  15     1679.57     1746.03     54.94 o 
   4  -2  15        5.64        6.24      1.97 o 
   5  -2  15      630.76      687.89     15.16 o 
   6  -2  15      439.78      467.35     16.14 o 
   7  -2  15        5.24       -3.50     22.01 o 
   8  -2  15      130.19       79.58     34.65 o 
  -9  -1  15       81.54       86.20     30.70 o 
  -8  -1  15      172.07      145.69     53.88 o 
  -7  -1  15      501.44      518.96     22.88 o 
  -6  -1  15     1926.46     2177.69     68.38 o 
  -5  -1  15       90.21      106.55     11.24 o 
  -4  -1  15      508.35      461.59     15.56 o 
  -3  -1  15      268.05      267.81     16.26 o 
  -2  -1  15        9.70       12.28      7.18 o 
  -1  -1  15     4091.77     4059.49    111.23 o 
   0  -1  15      433.59      375.68      7.84 o 
   1  -1  15     1893.98     2001.91     41.78 o 
   2  -1  15       44.14       49.62      7.00 o 
   3  -1  15      292.44      290.21      4.83 o 
   4  -1  15       29.83       32.56      5.89 o 
   5  -1  15      115.65      126.61     12.81 o 
   6  -1  15      449.95      425.20     27.43 o 
   7  -1  15        0.05        5.13      4.13 o 
   8  -1  15       15.28       18.02     14.56 o 
  -9   0  15       13.96       32.43     10.27 o 
  -8   0  15      115.75      135.27     36.39 o 
  -7   0  15        1.71       17.35     12.45 o 
  -6   0  15      264.34      250.59     14.63 o 
  -5   0  15      174.57      182.60     28.02 o 
  -4   0  15       32.00       19.40      7.62 o 
  -3   0  15       37.41       34.57      6.50 o 
  -2   0  15       17.78       15.19      6.52 o 
  -1   0  15      482.16      511.18     20.55 o 
   0   0  15       17.48       20.53      3.95 o 
   1   0  15      228.70      234.21     11.44 o 
   2   0  15      508.73      571.64     10.21 o 
   3   0  15      393.27      447.21      7.31 o 
   4   0  15      231.36      265.67     18.66 o 
   5   0  15       44.84       19.52      7.00 o 
   6   0  15      653.24      705.53     51.46 o 
   7   0  15        1.73        5.66      4.69 o 
   8   0  15       97.80       96.55     33.00 o 
  -9   1  15       10.53       18.44     11.21 o 
  -8   1  15      121.32      112.88     32.32 o 
  -7   1  15      295.08      351.10     35.11 o 
  -6   1  15      526.77      562.95     23.35 o 
  -5   1  15        0.26        8.47      6.34 o 
  -4   1  15       14.48       15.56      6.95 o 
  -3   1  15       20.50       22.03      7.00 o 
  -2   1  15      335.53      392.10     12.30 o 
  -1   1  15      216.97      222.89     10.71 o 
   0   1  15      212.16      266.25      8.52 o 
   1   1  15       39.35       35.75      6.37 o 
   2   1  15      666.27      698.52     12.33 o 
   3   1  15      134.55      133.00     15.93 o 
   4   1  15     1012.30     1110.72     86.99 o 
   5   1  15       79.43       78.44      7.83 o 
   6   1  15       23.79       20.37      7.75 o 
   7   1  15       15.59        9.80      5.75 o 
   8   1  15       68.51       56.40     27.43 o 
  -9   2  15       64.03       48.92     21.03 o 
  -8   2  15        4.33        9.63     14.26 o 
  -7   2  15       43.75       20.92     12.57 o 
  -6   2  15      935.82      933.20     45.02 o 
  -5   2  15        6.67       21.45     10.95 o 
  -4   2  15      377.57      389.18     14.15 o 
  -3   2  15      123.55      116.81     15.71 o 
  -2   2  15       12.15        8.18      3.51 o 
  -1   2  15      259.89      267.89     13.20 o 
   0   2  15      467.42      462.42     13.55 o 
   1   2  15       78.74       84.96     12.58 o 
   2   2  15     1250.84     1281.33     25.87 o 
   3   2  15       18.05       25.31      8.24 o 
   4   2  15      261.48      192.57     57.06 o 
   5   2  15      232.90      198.81     38.89 o 
   6   2  15       68.50       47.67     14.99 o 
   7   2  15       27.67       18.41     14.11 o 
  -9   3  15        2.65        1.92      4.36 o 
  -8   3  15       12.85        8.01     14.75 o 
  -7   3  15     1027.70     1144.63     49.82 o 
  -6   3  15      434.83      436.40     22.61 o 
  -5   3  15        2.36        6.99      6.40 o 
  -4   3  15      773.31      770.38     25.26 o 
  -3   3  15      223.34      235.77     16.64 o 
  -2   3  15      263.88      251.82     11.79 o 
  -1   3  15      787.80      876.51     18.01 o 
   0   3  15        3.18        3.57      4.84 o 
   1   3  15      434.74      423.88     24.78 o 
   2   3  15      150.41      138.51     12.07 o 
   3   3  15      221.69      228.77     25.85 o 
   4   3  15       20.06       12.51     12.77 o 
   5   3  15       90.33       94.06     22.43 o 
   6   3  15       53.04       35.88     14.23 o 
   7   3  15        6.28       -3.29     11.10 o 
  -9   4  15       84.58       69.54     33.75 o 
  -8   4  15        8.82       -1.92     14.52 o 
  -7   4  15      237.31      249.02     92.68 o 
  -6   4  15       71.30       44.48     16.03 o 
  -5   4  15        7.96        3.90      7.45 o 
  -4   4  15        9.53       19.74      7.15 o 
  -3   4  15      151.21      161.40     21.24 o 
  -2   4  15      294.51      304.82     15.53 o 
  -1   4  15      548.46      641.39     27.26 o 
   0   4  15      287.83      284.55     13.69 o 
   1   4  15       12.50        2.46      5.48 o 
   2   4  15      667.79      713.45     29.38 o 
   3   4  15      424.94      424.68     31.61 o 
   4   4  15      359.59      339.13     14.80 o 
   5   4  15       46.98       28.25      8.18 o 
   6   4  15       98.69      108.13     21.51 o 
   7   4  15        0.20        2.59      4.62 o 
  -8   5  15      115.15       77.96     45.60 o 
  -7   5  15      158.44      170.87     49.03 o 
  -6   5  15        4.44        8.32      6.76 o 
  -5   5  15      890.62      848.84     25.14 o 
  -4   5  15      370.26      343.65     13.67 o 
  -3   5  15       39.23       37.39     11.06 o 
  -2   5  15      265.50      265.30     15.75 o 
  -1   5  15      391.80      393.81     14.55 o 
   0   5  15       63.28       54.53     11.09 o 
   1   5  15       14.63        9.35      6.68 o 
   2   5  15      214.68      214.81     24.42 o 
   3   5  15        4.87        9.41      8.90 o 
   4   5  15      302.22      297.67     15.78 o 
   5   5  15        8.51       13.15      5.69 o 
   6   5  15      155.60      124.24     35.07 o 
  -8   6  15        0.44       -2.14     15.05 o 
  -7   6  15        0.71        3.80     15.77 o 
  -6   6  15       77.85       66.96     11.88 o 
  -5   6  15        7.16       13.70      6.27 o 
  -4   6  15       92.17       88.86     18.01 o 
  -3   6  15      468.85      438.41     25.29 o 
  -2   6  15      198.48      179.68     13.86 o 
  -1   6  15       66.84       89.47     14.69 o 
   0   6  15     1010.57     1071.15     36.32 o 
   1   6  15        0.78       -3.53     13.87 o 
   2   6  15      761.37      775.71     44.12 o 
   3   6  15      447.36      497.99     25.60 o 
   4   6  15       35.61       41.06     15.62 o 
   5   6  15      116.88      111.48     27.18 o 
   6   6  15       43.01       25.48     12.96 o 
  -8   7  15       46.12       28.37     17.46 o 
  -7   7  15      195.35      218.47     22.16 o 
  -6   7  15        4.50        9.30      5.87 o 
  -5   7  15        0.99        0.22      7.40 o 
  -4   7  15        8.55       20.54      6.59 o 
  -3   7  15      907.87      939.33     32.28 o 
  -2   7  15      497.55      515.70     21.43 o 
  -1   7  15       87.18       65.53     15.41 o 
   0   7  15        6.74        6.67      4.70 o 
   1   7  15      409.89      388.80     55.46 o 
   2   7  15      198.82      216.04     21.87 o 
   3   7  15      149.62      126.19     35.67 o 
   4   7  15        0.00        3.86      5.44 o 
   5   7  15      237.66      229.92     29.23 o 
  -7   8  15       41.77       37.76     12.55 o 
  -6   8  15      133.83       99.90     24.92 o 
  -5   8  15        8.94       14.33      4.59 o 
  -4   8  15       41.51       35.49     11.31 o 
  -3   8  15       13.68       10.14      5.03 o 
  -2   8  15      229.84      199.77     17.37 o 
  -1   8  15      166.54      183.31     27.74 o 
   0   8  15      210.48      262.99     19.46 o 
   1   8  15      268.69      253.61     21.96 o 
   2   8  15        3.75       -6.03     10.18 o 
   3   8  15        6.01       16.68     10.10 o 
   4   8  15        7.66       24.55     11.40 o 
  -6   9  15       67.86       47.10     15.52 o 
  -5   9  15       66.13       62.51     23.55 o 
  -4   9  15      402.18      387.22     23.30 o 
  -3   9  15       78.42       65.85     21.07 o 
  -2   9  15       75.41       55.40     19.70 o 
  -1   9  15      239.49      213.82     47.29 o 
   0   9  15       27.02       24.84     11.08 o 
   1   9  15      160.20      145.46     36.76 o 
   2   9  15       16.35       19.16     10.01 o 
   3   9  15       69.50       59.71     15.20 o 
  -5  10  15       13.96        8.24     14.97 o 
  -4  10  15       42.77       19.18     13.13 o 
  -3  10  15        2.29        9.02      5.98 o 
  -2  10  15       20.78        7.78      9.92 o 
  -1  10  15      168.45      169.77     39.93 o 
   0  10  15      550.59      635.63     63.46 o 
   1  10  15      121.45      105.90     39.32 o 
   2  10  15       51.31       46.87     15.30 o 
  -4  11  15        5.98       15.89     12.38 o 
  -3  11  15      426.03      451.29     47.91 o 
  -2  11  15       10.42       23.15     13.01 o 
  -1  11  15      120.82      103.28     30.77 o 
   0  11  15       74.54       83.31     45.72 o 
  -1 -13  16       23.92       18.74      8.39 o 
   0 -13  16       14.39       17.28     12.77 o 
  -3 -12  16        4.31        7.02     10.12 o 
  -2 -12  16       43.82       39.91     15.95 o 
  -1 -12  16        0.00        4.51      4.45 o 
   0 -12  16      139.76      152.71     38.68 o 
   1 -12  16      591.27      710.44     45.79 o 
   4 -12  16        3.59        3.80     17.87 o 
  -4 -11  16       16.23       18.38      7.78 o 
  -3 -11  16       67.15       61.03     18.82 o 
  -2 -11  16      169.05      139.10     34.71 o 
  -1 -11  16      124.16      101.33     31.54 o 
   0 -11  16       12.90        8.49      8.09 o 
   1 -11  16        0.94        9.57      9.33 o 
   2 -11  16       76.98       44.59     29.61 o 
   3 -11  16        0.00        8.28      7.07 o 
   4 -11  16        2.88        7.11      9.56 o 
   5 -11  16      147.85      119.05     66.45 o 
  -5 -10  16        9.63       17.38      8.29 o 
  -4 -10  16       28.74       22.35      9.45 o 
  -3 -10  16      236.17      175.42     15.01 o 
  -2 -10  16      148.78      143.01     32.58 o 
  -1 -10  16     1378.19     1451.52     91.94 o 
   0 -10  16      447.94      460.89     17.53 o 
   1 -10  16       66.57       43.07     13.14 o 
   2 -10  16        2.10        7.50      3.47 o 
   3 -10  16      686.36      669.39     66.37 o 
   4 -10  16       13.54       15.58     11.40 o 
   5 -10  16      473.75      556.70     31.64 o 
   6 -10  16        0.57       -5.19     15.62 o 
  -6  -9  16       89.55       59.53     14.46 o 
  -5  -9  16       18.02       14.19      6.98 o 
  -3  -9  16       10.14       13.78      9.84 o 
  -2  -9  16      206.36      208.56     29.22 o 
  -1  -9  16       12.09        8.35      6.20 o 
   0  -9  16      153.45      161.41     10.28 o 
   1  -9  16        1.42        3.19      2.27 o 
   2  -9  16      116.65       74.15     19.34 o 
   3  -9  16      245.23      258.16     28.82 o 
   4  -9  16        1.14       10.57     11.29 o 
   5  -9  16      347.59      310.50    107.80 o 
   6  -9  16        6.34        6.02      9.52 o 
  -6  -8  16      119.95      100.67     26.51 o 
  -5  -8  16      113.47      115.44     23.96 o 
  -4  -8  16       16.36       11.87      5.38 o 
  -3  -8  16      265.19      278.15     19.83 o 
  -2  -8  16     3258.72     3274.97    116.73 o 
  -1  -8  16      399.07      407.68     21.01 o 
   0  -8  16      307.58      331.06     19.27 o 
   1  -8  16      916.76      902.39     48.58 o 
   2  -8  16        4.66        5.01      3.77 o 
   3  -8  16      437.00      435.31     24.57 o 
   4  -8  16        5.13       17.72     16.33 o 
   5  -8  16       11.57       -3.95     18.48 o 
   6  -8  16       17.79        4.03     26.87 o 
   7  -8  16       11.46       15.73     22.39 o 
  -7  -7  16      118.71      152.02     26.43 o 
  -6  -7  16       11.86        7.13      7.19 o 
  -5  -7  16      367.27      342.51     19.70 o 
  -4  -7  16      441.20      375.60     13.37 o 
  -3  -7  16     1177.97     1175.00     48.04 o 
  -2  -7  16        0.34        9.58      5.15 o 
  -1  -7  16       44.07       35.05      5.30 o 
   0  -7  16     2102.40     2182.18     45.89 o 
   1  -7  16      145.52      134.04     14.12 o 
   2  -7  16      217.50      224.19     14.81 o 
   3  -7  16        7.10        9.29     14.52 o 
   4  -7  16        5.30       16.07     19.15 o 
   5  -7  16        3.02        2.67     11.66 o 
   6  -7  16        0.46       -4.14     15.62 o 
   7  -7  16      196.58      236.23     26.49 o 
  -7  -6  16       25.44       21.69      7.15 o 
  -6  -6  16      212.74      213.88     34.58 o 
  -5  -6  16        9.10       18.00      5.96 o 
  -4  -6  16       71.45       64.13     21.44 o 
  -3  -6  16        5.50        4.38      3.72 o 
  -2  -6  16       21.69       21.30      3.72 o 
  -1  -6  16       56.23       61.40      6.38 o 
   0  -6  16       36.42       46.54      8.42 o 
   1  -6  16     1689.03     1792.34     34.22 o 
   2  -6  16      125.94      142.85     16.57 o 
   3  -6  16     1353.47     1515.75     68.41 o 
   4  -6  16        2.11       29.91     15.28 o 
   5  -6  16      200.00      146.18     64.87 o 
   6  -6  16        2.28       -4.67     16.33 o 
   7  -6  16      206.68      140.99     47.64 o 
  -8  -5  16       97.36       97.43     30.07 o 
  -7  -5  16        0.21       14.69      7.26 o 
  -6  -5  16       85.35       91.55     22.28 o 
  -5  -5  16        3.60       16.07      7.44 o 
  -4  -5  16      185.98      203.94     81.46 o 
  -3  -5  16      350.99      335.31     11.80 o 
  -2  -5  16       46.55       58.62      8.19 o 
  -1  -5  16      332.22      320.82      5.81 o 
   0  -5  16       51.80       56.77      7.50 o 
   1  -5  16      825.81      890.51     31.86 o 
   2  -5  16       91.18      102.69     24.35 o 
   3  -5  16      190.14      241.64     58.17 o 
   4  -5  16      287.77      284.73     23.14 o 
   5  -5  16     1194.92     1375.47     67.65 o 
   6  -5  16      713.39      699.53     42.41 o 
   7  -5  16       56.54       20.96     12.76 o 
   8  -5  16      233.78      185.05     72.40 o 
  -8  -4  16      106.31       89.91     24.81 o 
  -7  -4  16      468.79      508.99     47.69 o 
  -6  -4  16      100.10       89.50     18.44 o 
  -5  -4  16     1308.98     1298.41     57.56 o 
  -4  -4  16      155.26      169.53      6.70 o 
  -3  -4  16       12.53       14.81      4.32 o 
  -2  -4  16      663.08      618.91     21.23 o 
  -1  -4  16     1111.96     1103.96     26.39 o 
   0  -4  16       44.91       37.33      4.58 o 
   1  -4  16      318.08      292.33     12.76 o 
   2  -4  16      348.61      308.56     21.58 o 
   3  -4  16      122.76      132.71     36.39 o 
   4  -4  16        1.90        5.34     11.33 o 
   5  -4  16      785.59      756.88     65.21 o 
   6  -4  16       32.07       32.10     30.70 o 
   7  -4  16      238.48      280.17     28.11 o 
   8  -4  16       11.25       14.79     28.26 o 
  -8  -3  16       21.59       19.51      8.52 o 
  -7  -3  16        0.28        1.98      6.32 o 
  -6  -3  16        2.78        3.07      6.07 o 
  -5  -3  16       25.89       25.94      5.60 o 
  -4  -3  16      795.00      800.66     20.88 o 
  -3  -3  16      296.42      303.50      7.50 o 
  -2  -3  16      317.23      294.36     13.23 o 
  -1  -3  16       11.12        8.13      2.78 o 
   0  -3  16       72.68       80.67      7.39 o 
   1  -3  16       49.08       66.37     13.41 o 
   2  -3  16       27.26       25.36     12.74 o 
   3  -3  16      203.40      247.74     18.89 o 
   4  -3  16        0.83       -6.10     13.92 o 
   5  -3  16      287.72      298.84     23.18 o 
   6  -3  16       47.51       19.15     21.67 o 
   7  -3  16       43.06       43.05     21.90 o 
   8  -3  16       24.84        9.93     23.74 o 
  -8  -2  16      169.21      160.82     56.29 o 
  -7  -2  16      193.18      169.06     37.62 o 
  -6  -2  16        7.33       10.84      5.17 o 
  -5  -2  16      390.11      379.92     11.71 o 
  -4  -2  16     1472.66     1602.13     66.12 o 
  -3  -2  16     1029.83     1054.17     36.98 o 
  -2  -2  16      621.34      600.71     15.49 o 
  -1  -2  16      210.57      234.96      6.77 o 
   0  -2  16      441.04      444.47     10.54 o 
   1  -2  16      241.58      231.29     16.46 o 
   2  -2  16       40.90       12.28      8.97 o 
   3  -2  16       94.28       82.82     45.04 o 
   4  -2  16     2218.72     2412.66     53.92 o 
   5  -2  16        1.06        2.12      3.20 o 
   6  -2  16       27.18       27.24     29.50 o 
   7  -2  16      164.93      105.55     48.13 o 
   8  -2  16       98.22       93.43     32.62 o 
  -9  -1  16       61.58       47.30     15.99 o 
  -8  -1  16      315.11      365.32     21.97 o 
  -7  -1  16      585.79      616.31     22.27 o 
  -6  -1  16     1186.59     1179.90     51.39 o 
  -5  -1  16      196.81      200.36      9.76 o 
  -4  -1  16     2022.83     2045.28     50.04 o 
  -3  -1  16      272.63      358.09     21.73 o 
  -2  -1  16     1744.86     1650.80     61.85 o 
  -1  -1  16        0.01        0.91      3.62 o 
   0  -1  16      124.96      111.06      6.83 o 
   1  -1  16       10.83        3.88      3.41 o 
   2  -1  16       56.58       44.28     16.09 o 
   3  -1  16      225.60      196.54      7.29 o 
   4  -1  16      361.01      371.60     17.08 o 
   5  -1  16       42.43       33.35     10.48 o 
   6  -1  16        0.02       -6.62     18.29 o 
   7  -1  16       78.61       79.62     50.53 o 
   8  -1  16      152.67      123.34     54.22 o 
  -9   0  16       45.31       46.06     21.90 o 
  -8   0  16      104.81       88.20     40.83 o 
  -7   0  16        0.53       -5.64      7.46 o 
  -6   0  16      119.61      101.53     20.75 o 
  -5   0  16       21.76       31.59     12.24 o 
  -4   0  16       12.05       13.76      4.98 o 
  -3   0  16       47.39       46.46      7.03 o 
  -2   0  16      530.38      503.71     15.46 o 
  -1   0  16      165.15      139.82     13.66 o 
   0   0  16       61.02       74.95     12.38 o 
   1   0  16       74.73       66.49      5.56 o 
   2   0  16      146.90      147.15      6.48 o 
   3   0  16      454.38      431.80     20.88 o 
   4   0  16      962.13      906.95     45.28 o 
   5   0  16     1258.68     1394.24     46.72 o 
   6   0  16      173.67      215.94     14.43 o 
   7   0  16       51.12       52.34     17.31 o 
  -9   1  16       30.93       18.89     21.30 o 
  -8   1  16       47.59       16.89     13.70 o 
  -7   1  16       31.21       27.74     10.56 o 
  -6   1  16       24.07       33.28     12.01 o 
  -5   1  16      175.04      208.99     18.25 o 
  -4   1  16      470.37      451.59     13.57 o 
  -3   1  16       18.61       27.51      5.86 o 
  -2   1  16        3.60        2.49      4.40 o 
  -1   1  16        3.44        3.15      2.33 o 
   0   1  16      252.38      252.33     10.53 o 
   1   1  16      100.45       89.47      9.89 o 
   2   1  16      379.24      451.44     13.37 o 
   3   1  16      339.98      334.71      8.12 o 
   4   1  16      264.89      301.40     12.55 o 
   5   1  16        1.35        8.52      5.19 o 
   6   1  16      267.87      251.12     12.26 o 
   7   1  16      289.04      366.75     51.74 o 
  -9   2  16       71.52       86.62     44.06 o 
  -8   2  16      305.58      288.38     77.59 o 
  -7   2  16       11.25       17.31     11.97 o 
  -6   2  16       10.80       13.41      6.77 o 
  -5   2  16       41.01       47.99     10.89 o 
  -4   2  16      182.32      169.23      9.98 o 
  -3   2  16       29.31       26.57      6.53 o 
  -2   2  16       72.99       63.59     10.41 o 
  -1   2  16     1348.77     1378.55     32.68 o 
   0   2  16       88.35       93.22     10.86 o 
   1   2  16       12.37       22.45      5.12 o 
   2   2  16      217.55      204.25      9.20 o 
   3   2  16     1476.49     1557.51    103.21 o 
   4   2  16      145.34      104.55     10.09 o 
   5   2  16     1323.86     1224.28     76.35 o 
   6   2  16      141.26      156.53     20.54 o 
   7   2  16        0.06        0.23      9.29 o 
  -8   3  16       25.09       17.20     12.57 o 
  -7   3  16      293.28      317.31     32.66 o 
  -6   3  16      300.74      305.17     15.41 o 
  -5   3  16      502.10      520.10     23.35 o 
  -4   3  16      256.56      249.54     20.80 o 
  -3   3  16      532.95      463.39     21.77 o 
  -2   3  16     2743.15     2780.24     73.88 o 
  -1   3  16       32.96       27.92      7.66 o 
   0   3  16       71.70       61.73     12.22 o 
   1   3  16      520.07      559.54     21.90 o 
   2   3  16        9.28       -3.10      7.69 o 
   3   3  16        0.52        5.63      5.85 o 
   4   3  16       57.55       50.15     13.83 o 
   5   3  16        9.10       16.40      8.78 o 
   6   3  16      204.07      216.57     14.79 o 
   7   3  16       39.80       52.49     18.81 o 
  -8   4  16        0.48       -4.44     19.72 o 
  -7   4  16        0.23       14.22      8.05 o 
  -6   4  16      299.68      300.03     16.24 o 
  -5   4  16      187.21      212.93     19.91 o 
  -4   4  16       52.04       49.89     14.36 o 
  -3   4  16       35.29       42.46     10.65 o 
  -2   4  16        6.65        5.60      4.53 o 
  -1   4  16      158.76      185.96     30.16 o 
   0   4  16       94.37       81.03     14.89 o 
   1   4  16       47.60       51.72     10.94 o 
   2   4  16      678.85      658.37     24.07 o 
   3   4  16       22.09       31.86     16.69 o 
   4   4  16       24.27       36.50     10.73 o 
   5   4  16      112.27      134.27     11.30 o 
   6   4  16        7.89       11.12      9.24 o 
  -8   5  16       14.42       14.34     11.06 o 
  -7   5  16       55.70       46.31     13.24 o 
  -6   5  16       39.58       33.71     11.20 o 
  -5   5  16      100.80       95.24     19.75 o 
  -4   5  16      152.08      131.82     28.63 o 
  -3   5  16       16.89       17.60      6.45 o 
  -2   5  16      444.25      454.89     18.28 o 
  -1   5  16       18.87        6.56      5.11 o 
   0   5  16      147.12      169.55     13.69 o 
   1   5  16       13.42       11.20     12.21 o 
   2   5  16        3.43       -7.08     10.21 o 
   3   5  16       68.17       35.95     13.31 o 
   4   5  16       17.29       27.87     10.22 o 
   5   5  16      388.65      393.95     42.03 o 
   6   5  16       24.43       23.17      9.87 o 
  -8   6  16       50.41       50.38     38.68 o 
  -7   6  16       43.47       38.70     11.23 o 
  -6   6  16      398.32      423.29     20.67 o 
  -5   6  16       39.43       35.08      9.84 o 
  -4   6  16        3.75       13.07      6.72 o 
  -3   6  16      779.35      826.55     57.99 o 
  -2   6  16       95.18      105.03     17.18 o 
  -1   6  16       64.11       64.19     13.09 o 
   0   6  16       75.47       44.33     11.50 o 
   1   6  16      652.16      715.29     41.11 o 
   2   6  16      759.97      732.51     22.14 o 
   3   6  16      133.77      118.41     34.39 o 
   4   6  16       74.53       52.82     20.98 o 
   5   6  16      600.26      730.09     67.47 o 
  -7   7  16        0.06        6.27      7.92 o 
  -6   7  16       53.03       74.93     14.77 o 
  -5   7  16       19.47       28.27     11.19 o 
  -4   7  16       54.81       31.97     10.13 o 
  -3   7  16      917.01      979.91     47.12 o 
  -2   7  16     1679.19     1774.54     48.96 o 
  -1   7  16      126.39      150.20     19.80 o 
   0   7  16       25.28       17.12      7.27 o 
   1   7  16     1120.99     1240.12     38.44 o 
   2   7  16       11.43        7.63      8.13 o 
   3   7  16      300.47      347.48     42.41 o 
   4   7  16       21.06       17.87     19.49 o 
   5   7  16        4.80       -0.50      9.68 o 
  -7   8  16       17.91       24.24      7.71 o 
  -6   8  16       13.36       14.21      5.83 o 
  -5   8  16        0.25        0.08      7.77 o 
  -4   8  16      479.75      470.20     26.68 o 
  -3   8  16      124.30       95.53     26.46 o 
  -2   8  16       50.00       53.65     13.31 o 
  -1   8  16       33.44       29.16     14.18 o 
   0   8  16       23.82        1.13      6.25 o 
   1   8  16      127.48      121.37     28.01 o 
   2   8  16       68.46       46.75     19.81 o 
   3   8  16       10.29        4.56      8.25 o 
   4   8  16        1.29       11.04      7.55 o 
  -6   9  16       34.94       29.43     14.95 o 
  -5   9  16      218.35      211.34     69.31 o 
  -4   9  16       91.60       71.91     18.31 o 
  -3   9  16       60.46       38.46     18.91 o 
  -2   9  16       76.13       68.82     26.31 o 
  -1   9  16       27.49       28.82     20.49 o 
   0   9  16      324.02      279.79     49.45 o 
   1   9  16      223.99      252.75     31.51 o 
   2   9  16        0.15       14.16      7.76 o 
   3   9  16        8.02       13.75      5.45 o 
  -5  10  16      360.70      358.61     23.64 o 
  -4  10  16       48.36       38.24     13.47 o 
  -3  10  16       12.74       13.96     11.31 o 
  -2  10  16      331.81      363.29     26.50 o 
  -1  10  16       20.98       19.07     11.74 o 
   0  10  16        0.01        8.72      9.98 o 
   1  10  16        5.44       21.77     12.02 o 
   2  10  16       33.45       30.54     13.40 o 
  -3  11  16        0.40       -3.60      8.13 o 
  -2  11  16       10.05        0.05     10.44 o 
  -1  11  16      113.39       97.04     27.28 o 
  -1 -13  17       32.50       20.71      9.97 o 
   0 -13  17      140.19      107.84     58.28 o 
  -3 -12  17       51.71       60.42     14.54 o 
  -2 -12  17       53.11       51.06     16.07 o 
  -1 -12  17        3.50        1.05      7.57 o 
   0 -12  17       18.47       20.54     12.12 o 
   1 -12  17       28.20       20.96     21.94 o 
   3 -12  17      170.74      175.38     64.34 o 
   4 -12  17      330.83      420.75     33.60 o 
  -4 -11  17       12.98       20.15     14.43 o 
  -3 -11  17        4.19       12.05      6.60 o 
  -2 -11  17       55.06       42.69     10.20 o 
  -1 -11  17      514.96      504.49     22.29 o 
   0 -11  17      395.94      519.15     19.32 o 
   1 -11  17       33.46       22.35     14.94 o 
   2 -11  17        6.63       -1.43      8.28 o 
   3 -11  17      143.72       98.28     39.09 o 
   4 -11  17        0.06        8.28     15.31 o 
   5 -11  17      247.67      295.79     29.58 o 
  -5 -10  17       23.53       23.09      6.07 o 
  -4 -10  17        0.33        2.32      5.02 o 
  -3 -10  17        0.27       -2.20      6.43 o 
  -2 -10  17      267.32      251.09     24.27 o 
  -1 -10  17       18.14       15.29      8.25 o 
   0 -10  17       37.52       29.59      8.11 o 
   1 -10  17       27.18       15.89      6.15 o 
   2 -10  17      532.18      571.11     28.60 o 
   3 -10  17     1028.05      930.83     33.90 o 
   4 -10  17      400.20      429.10     27.73 o 
   5 -10  17      219.39      206.61     75.59 o 
   6 -10  17       89.10       75.22     31.49 o 
  -6  -9  17      253.79      259.26     25.25 o 
  -5  -9  17        6.55       11.72      8.54 o 
  -4  -9  17      172.09      176.13     30.06 o 
  -3  -9  17       10.73       10.83      3.11 o 
  -2  -9  17      468.30      433.03     14.73 o 
  -1  -9  17      114.41      137.15     24.21 o 
   0  -9  17        1.06        4.22      3.75 o 
   1  -9  17       29.78       19.43      6.99 o 
   2  -9  17       54.80       70.09     30.87 o 
   3  -9  17        3.99       12.12     16.10 o 
   4  -9  17      112.17       87.82     39.62 o 
   5  -9  17      160.25      149.12     42.14 o 
   6  -9  17       38.30       30.82     19.23 o 
  -6  -8  17      238.03      191.13     43.65 o 
  -5  -8  17       44.63       38.62     12.44 o 
  -4  -8  17      192.65      179.52     36.47 o 
  -3  -8  17       37.32       57.11     13.98 o 
  -2  -8  17      103.23      113.88     11.80 o 
  -1  -8  17      117.15      123.31      6.94 o 
   0  -8  17       13.75        6.32      5.87 o 
   1  -8  17       10.54       11.88      3.99 o 
   2  -8  17      250.26      230.38     21.40 o 
   3  -8  17      146.45      126.96     55.99 o 
   4  -8  17      135.86      116.53     53.36 o 
   5  -8  17      137.69      139.41     82.82 o 
   6  -8  17      200.22      177.64     72.73 o 
   7  -8  17      370.05      356.14     29.12 o 
  -7  -7  17       77.37       72.58     13.65 o 
  -6  -7  17        8.00        8.12      7.26 o 
  -5  -7  17      205.42      221.70     14.77 o 
  -4  -7  17      264.20      223.91     11.97 o 
  -3  -7  17        0.28        7.29      6.37 o 
  -2  -7  17      466.98      419.73     54.64 o 
  -1  -7  17      146.92      130.20      8.21 o 
   0  -7  17        8.67       18.77      4.14 o 
   1  -7  17       90.34       96.59      9.05 o 
   2  -7  17        3.26       -9.08      9.48 o 
   3  -7  17        0.91       -4.48     11.89 o 
   4  -7  17       14.27       17.95     12.38 o 
   5  -7  17      609.88      659.91     37.97 o 
   6  -7  17      252.45      298.84     94.33 o 
   7  -7  17        1.77       14.56     10.08 o 
  -7  -6  17       32.66       27.97      6.62 o 
  -6  -6  17       37.22       40.28      8.11 o 
  -5  -6  17        2.32       11.89      4.87 o 
  -4  -6  17       26.29       26.43      5.69 o 
  -3  -6  17      248.98      241.29     24.53 o 
  -2  -6  17        0.80        3.34      2.45 o 
  -1  -6  17       70.99       76.82      9.42 o 
   0  -6  17      531.85      502.97     10.71 o 
   1  -6  17      624.38      609.56     15.66 o 
   2  -6  17        2.18       -0.05      6.07 o 
   3  -6  17       48.57       27.32     15.77 o 
   4  -6  17      405.42      346.17     22.84 o 
   5  -6  17       76.43       93.32     43.35 o 
   6  -6  17      163.70      157.36     71.08 o 
   7  -6  17      159.57      156.19     65.21 o 
  -8  -5  17      330.78      311.65     26.57 o 
  -7  -5  17      188.52      218.42     30.27 o 
  -6  -5  17      101.20      101.28     16.41 o 
  -5  -5  17      140.40      137.11     29.36 o 
  -4  -5  17      327.54      332.50     20.52 o 
  -3  -5  17     1460.58     1423.34     35.37 o 
  -2  -5  17     1736.66     1789.38     44.25 o 
  -1  -5  17      914.03      893.16     20.29 o 
   0  -5  17      689.05      690.91     16.40 o 
   1  -5  17       45.50       45.54     23.55 o 
   2  -5  17       14.97       14.25      9.75 o 
   3  -5  17       91.76       57.65     34.09 o 
   4  -5  17     1131.67     1143.80     53.32 o 
   5  -5  17       40.34       40.00     25.02 o 
   6  -5  17      117.19       94.07     51.93 o 
   7  -5  17       21.10       26.90     12.94 o 
  -8  -4  17       33.95       20.46      9.21 o 
  -7  -4  17      386.16      423.21     20.12 o 
  -6  -4  17      117.21       90.33     21.18 o 
  -5  -4  17       95.56      119.66     31.83 o 
  -4  -4  17      401.93      446.04     23.50 o 
  -3  -4  17        2.13        5.84      2.76 o 
  -2  -4  17     1156.63     1171.65     32.48 o 
  -1  -4  17      436.53      415.20     12.93 o 
   0  -4  17     1165.49     1258.16     35.25 o 
   1  -4  17      327.92      378.17     23.48 o 
   2  -4  17      756.08      793.95     31.15 o 
   3  -4  17        0.08        5.15     10.99 o 
   4  -4  17       47.25       22.50     19.00 o 
   5  -4  17       28.07       10.91     15.35 o 
   6  -4  17      316.35      234.01     22.65 o 
   7  -4  17        0.84       -2.67     19.27 o 
  -8  -3  17       31.20       20.03      9.09 o 
  -7  -3  17        4.39        7.57      8.80 o 
  -6  -3  17        0.82        6.76      7.62 o 
  -5  -3  17      266.66      283.64     15.92 o 
  -4  -3  17      568.48      581.68     19.31 o 
  -3  -3  17      328.80      317.69     12.52 o 
  -2  -3  17      152.38      152.63      6.57 o 
  -1  -3  17        1.12        7.53      4.72 o 
   0  -3  17       21.82       14.49      4.01 o 
   1  -3  17        5.64       20.56      9.23 o 
   2  -3  17       75.24       55.78     20.61 o 
   3  -3  17      492.36      523.55     34.88 o 
   4  -3  17       56.61       60.99     15.58 o 
   5  -3  17      130.66      121.61     37.55 o 
   6  -3  17      265.81      262.19     23.78 o 
   7  -3  17      141.81      120.75     40.37 o 
  -8  -2  17       38.65       47.33     17.14 o 
  -7  -2  17        6.30       11.43      8.36 o 
  -6  -2  17        1.02        1.74      4.51 o 
  -5  -2  17      126.16      135.67     22.19 o 
  -4  -2  17       78.58       83.75     17.52 o 
  -3  -2  17     1224.48     1350.76     30.36 o 
  -2  -2  17      236.15      208.96      9.97 o 
  -1  -2  17      444.20      450.38     11.89 o 
   0  -2  17     2055.50     1929.43     32.80 o 
   1  -2  17      161.43      155.87     12.74 o 
   2  -2  17       17.36        9.69     11.18 o 
   3  -2  17     1065.75     1055.04     45.04 o 
   4  -2  17      790.61      825.02     75.97 o 
   5  -2  17      335.36      273.81     96.66 o 
   6  -2  17        5.66        3.42     15.92 o 
   7  -2  17      109.37      104.68     46.92 o 
  -8  -1  17      134.95      157.65     34.95 o 
  -7  -1  17        3.79        7.07      6.37 o 
  -6  -1  17        0.10        0.92      6.28 o 
  -5  -1  17     1354.04     1274.77     38.99 o 
  -4  -1  17      477.55      556.76     19.00 o 
  -3  -1  17      102.08      101.20     18.73 o 
  -2  -1  17      301.86      313.33     16.22 o 
  -1  -1  17     1164.46     1241.27     22.54 o 
   0  -1  17        0.04        1.81      2.52 o 
   1  -1  17      941.98      929.96     19.76 o 
   2  -1  17      137.37      136.03     32.94 o 
   3  -1  17      409.38      402.08     17.72 o 
   4  -1  17      198.16      190.39     12.13 o 
   5  -1  17       35.66       13.77     15.62 o 
   6  -1  17       10.19        9.52     18.96 o 
   7  -1  17      329.33      339.06     58.62 o 
  -8   0  17       43.95       63.55     20.21 o 
  -7   0  17       18.61       27.43      8.28 o 
  -6   0  17      899.16      956.44     24.57 o 
  -5   0  17      195.14      182.60     29.94 o 
  -4   0  17      286.44      297.09     11.35 o 
  -3   0  17      221.11      241.93     17.04 o 
  -2   0  17      346.35      350.18     24.25 o 
  -1   0  17      235.88      210.89      8.20 o 
   0   0  17     2283.66     2293.15     48.79 o 
   1   0  17      361.88      358.82      9.03 o 
   2   0  17      591.60      575.15     16.84 o 
   3   0  17      986.14      935.76     34.69 o 
   4   0  17        1.26       -0.25      8.30 o 
   5   0  17       48.90       45.51     12.64 o 
   6   0  17      100.96       76.46     34.24 o 
   7   0  17       56.15       95.54     43.76 o 
  -8   1  17       16.94       11.23      8.83 o 
  -7   1  17       96.11       99.44     21.81 o 
  -6   1  17        3.78        8.53      6.16 o 
  -5   1  17      114.40      139.61     21.05 o 
  -4   1  17      954.79     1005.31     39.69 o 
  -3   1  17      327.41      279.06     12.41 o 
  -2   1  17      301.36      326.95     16.28 o 
  -1   1  17      333.31      406.08     13.17 o 
   0   1  17      447.29      503.28     24.67 o 
   1   1  17        4.30        3.03      2.80 o 
   2   1  17     3098.61     3499.16     72.31 o 
   3   1  17      656.71      714.01     22.52 o 
   4   1  17      254.49      255.34     31.81 o 
   5   1  17        7.27       13.51     18.23 o 
   6   1  17        0.93       17.72     14.67 o 
   7   1  17       34.38       36.95     14.52 o 
  -8   2  17       90.05       68.26     19.36 o 
  -7   2  17      252.06      284.88     34.01 o 
  -6   2  17        1.84        5.94      4.69 o 
  -5   2  17      507.88      527.74     16.28 o 
  -4   2  17       41.13       40.99     10.50 o 
  -3   2  17       73.13       66.65     15.30 o 
  -2   2  17       53.58       58.02     10.57 o 
  -1   2  17      784.04      791.69     26.89 o 
   0   2  17      175.40      203.55     14.73 o 
   1   2  17      216.71      202.73     12.42 o 
   2   2  17     1298.14     1413.51     44.91 o 
   3   2  17      707.65      804.16     38.98 o 
   4   2  17      129.36      117.95      9.99 o 
   5   2  17        2.18        2.14      7.02 o 
   6   2  17      273.05      310.05     95.61 o 
   7   2  17       68.33       85.08     38.94 o 
  -8   3  17       97.03      108.88     26.28 o 
  -7   3  17       66.64       64.52      9.94 o 
  -6   3  17       33.69       33.32     13.03 o 
  -5   3  17      225.79      282.95     31.06 o 
  -4   3  17      241.43      241.78     25.25 o 
  -3   3  17       31.28       23.79      8.30 o 
  -2   3  17       33.84       26.78      7.81 o 
  -1   3  17      981.01      973.46     35.43 o 
   0   3  17      324.52      316.83     13.84 o 
   1   3  17     1140.75     1189.65     41.08 o 
   2   3  17     1339.30     1408.70     81.78 o 
   3   3  17        0.69        0.98      4.64 o 
   4   3  17      353.76      424.78     20.06 o 
   5   3  17      402.86      442.94     24.76 o 
   6   3  17       10.84        4.59      6.46 o 
  -8   4  17       42.90       53.43     24.73 o 
  -7   4  17       77.89       82.71     19.46 o 
  -6   4  17       14.30       15.12      7.97 o 
  -5   4  17       32.63       44.50      9.72 o 
  -4   4  17        0.11        3.80      5.37 o 
  -3   4  17      201.87      175.22     17.28 o 
  -2   4  17      117.56      154.78     31.62 o 
  -1   4  17       21.96       11.79      8.41 o 
   0   4  17      660.81      743.16     33.08 o 
   1   4  17       67.96       75.62     17.51 o 
   2   4  17      433.45      411.68     16.30 o 
   3   4  17        0.04        3.92      5.54 o 
   4   4  17       15.72       22.80     10.31 o 
   5   4  17      789.68      791.21     18.36 o 
   6   4  17       22.75       23.70      8.72 o 
  -8   5  17       21.90       14.14      9.12 o 
  -7   5  17      925.80     1011.52     24.81 o 
  -6   5  17       81.88       70.73     15.38 o 
  -5   5  17      336.37      355.70     43.28 o 
  -4   5  17      553.18      555.48     22.22 o 
  -3   5  17       59.49       61.09     12.15 o 
  -2   5  17       42.16       68.08      9.74 o 
  -1   5  17      310.97      308.00     19.70 o 
   0   5  17      542.94      579.14     17.02 o 
   1   5  17      241.08      268.04     14.17 o 
   2   5  17       39.65       39.86     12.96 o 
   3   5  17       27.30       36.51     11.42 o 
   4   5  17       10.91        1.08      7.00 o 
   5   5  17      171.01      177.50     27.42 o 
  -7   6  17       68.09       64.06     12.49 o 
  -6   6  17       97.07       64.88     16.25 o 
  -5   6  17        0.53        5.58      4.03 o 
  -4   6  17       97.57       82.22     17.46 o 
  -3   6  17      222.82      198.82     22.67 o 
  -2   6  17      177.92      179.94     15.79 o 
  -1   6  17       59.66       56.96     14.11 o 
   0   6  17        0.49        5.00      6.78 o 
   1   6  17      507.05      458.00     25.55 o 
   2   6  17      270.12      260.86     14.68 o 
   3   6  17       20.41        4.83      8.24 o 
   4   6  17        0.70        8.93      4.88 o 
   5   6  17      213.20      250.09     21.38 o 
  -7   7  17       48.55       44.37     10.41 o 
  -6   7  17      151.00      136.94     36.60 o 
  -5   7  17       79.47       66.36     13.54 o 
  -4   7  17        1.10       11.10      6.44 o 
  -3   7  17       34.28       34.40     10.09 o 
  -2   7  17        1.31        6.94     13.95 o 
  -1   7  17      258.62      256.30     31.01 o 
   0   7  17      287.95      277.03     12.54 o 
   1   7  17       98.09       77.62     21.50 o 
   2   7  17      263.45      231.24     20.03 o 
   3   7  17      141.13      106.74     41.57 o 
   4   7  17        2.70        8.83      7.81 o 
  -6   8  17      182.55      224.58     42.61 o 
  -5   8  17       13.00       10.40      5.61 o 
  -4   8  17      223.71      191.52     20.46 o 
  -3   8  17       70.68       67.59     13.68 o 
  -2   8  17      162.40      122.69     26.21 o 
  -1   8  17        7.32        1.94      8.67 o 
   0   8  17      492.91      493.26     27.10 o 
   1   8  17        5.11        1.29     10.89 o 
   2   8  17        2.57        5.56      9.70 o 
   3   8  17        0.51        7.04      8.61 o 
  -5   9  17        9.03       20.31     14.00 o 
  -4   9  17        4.14       17.66      8.67 o 
  -3   9  17       35.41       48.89     22.11 o 
  -2   9  17        2.96       14.10     10.78 o 
  -1   9  17       29.34       28.42     12.57 o 
   0   9  17       27.82       26.47     17.36 o 
   1   9  17       82.54       80.86     27.91 o 
   2   9  17       32.19       14.81      6.11 o 
  -4  10  17        2.19        8.61     12.23 o 
  -3  10  17       61.14       40.37     17.48 o 
  -2  10  17      112.40       70.01     21.40 o 
  -1  10  17        6.43       19.27      8.33 o 
   0  10  17      388.38      406.88     47.67 o 
   1  10  17      302.19      319.00     39.19 o 
  -2 -12  18       32.75       28.06     11.49 o 
  -1 -12  18      266.48      299.87     16.22 o 
   0 -12  18       10.24        2.82     22.54 o 
   1 -12  18      133.42       89.21     48.77 o 
   3 -12  18        4.67        0.15     11.44 o 
  -3 -11  18        3.81        6.77      6.40 o 
  -2 -11  18       57.05       51.64     20.64 o 
  -1 -11  18       70.75       66.32     22.68 o 
   0 -11  18       19.99       15.50     11.93 o 
   1 -11  18      136.32      124.43     44.96 o 
   2 -11  18      498.91      531.19     26.15 o 
   3 -11  18      210.36      230.58     18.63 o 
   4 -11  18       37.16       43.84     16.22 o 
  -4 -10  18       33.13       27.25     12.62 o 
  -3 -10  18       42.17       35.81      7.64 o 
  -2 -10  18       76.31       71.37     12.58 o 
  -1 -10  18      349.57      386.82     42.71 o 
   0 -10  18      124.33      126.92     20.67 o 
   1 -10  18      499.04      560.68     20.93 o 
   2 -10  18       23.47       26.08     11.70 o 
   3 -10  18       81.78       71.72     26.60 o 
   4 -10  18      146.54      110.78     42.18 o 
   5 -10  18       36.00       38.72     22.05 o 
  -5  -9  18       14.48       21.46     10.87 o 
  -4  -9  18       15.74       11.56      5.79 o 
  -3  -9  18      565.88      686.55     28.80 o 
  -2  -9  18       20.61       14.92      6.72 o 
  -1  -9  18        2.89        7.12      5.31 o 
   0  -9  18       15.63       21.21      6.53 o 
   1  -9  18       84.64       83.44     26.59 o 
   2  -9  18       13.26        8.37      6.15 o 
   3  -9  18      290.67      328.60     56.44 o 
   4  -9  18       66.95       48.99     18.06 o 
   5  -9  18        9.69        9.18     13.92 o 
   6  -9  18      289.33      378.95     80.22 o 
  -6  -8  18       63.40       67.08     19.36 o 
  -5  -8  18      182.24      195.78     31.53 o 
  -4  -8  18        1.88       11.90      4.31 o 
  -3  -8  18      345.81      353.02     23.94 o 
  -2  -8  18      347.17      367.90     23.72 o 
  -1  -8  18      207.76      229.78      8.27 o 
   0  -8  18       64.93       50.40     12.00 o 
   1  -8  18      338.83      405.35     20.69 o 
   2  -8  18     1196.37     1213.99     31.99 o 
   3  -8  18       19.96        7.15     11.93 o 
   4  -8  18      115.77      112.43     49.48 o 
   5  -8  18      403.51      430.12     28.71 o 
   6  -8  18      252.31      243.86     24.31 o 
  -6  -7  18       48.78       49.55     12.19 o 
  -5  -7  18       63.90       71.96     18.88 o 
  -4  -7  18      153.42      182.52     25.41 o 
  -3  -7  18      147.61      150.21     32.36 o 
  -2  -7  18       36.05       27.77      7.74 o 
  -1  -7  18      109.74      107.94      8.38 o 
   0  -7  18        1.41        2.96      1.49 o 
   1  -7  18      352.67      356.26     21.65 o 
   2  -7  18        8.43       15.92     10.51 o 
   3  -7  18       21.14       22.58     18.78 o 
   4  -7  18       37.25       42.71     15.84 o 
   5  -7  18       42.88       82.03     28.56 o 
   6  -7  18        0.54       24.65     21.33 o 
   7  -7  18        4.66       14.49     18.93 o 
  -7  -6  18       90.25       85.20     23.07 o 
  -6  -6  18        5.17        9.95      5.70 o 
  -5  -6  18       29.18       16.57      6.84 o 
  -4  -6  18      323.41      335.22     16.06 o 
  -3  -6  18        1.62       12.37      3.58 o 
  -2  -6  18        3.89        5.09      4.94 o 
  -1  -6  18      898.27      941.52     24.24 o 
   0  -6  18      125.25      104.66      8.29 o 
   1  -6  18     1387.14     1422.36     96.70 o 
   2  -6  18       96.93       74.65     23.22 o 
   3  -6  18        4.94       13.32     16.48 o 
   4  -6  18      464.04      461.65     30.63 o 
   5  -6  18      226.25      216.85     23.52 o 
   6  -6  18       57.69       49.63     28.79 o 
   7  -6  18      143.64      124.58     46.51 o 
  -7  -5  18      101.34       85.60     26.27 o 
  -6  -5  18      143.22      152.02     35.34 o 
  -5  -5  18       69.81       51.64      9.73 o 
  -4  -5  18       30.64       25.29      5.80 o 
  -3  -5  18       12.36        8.09      1.82 o 
  -2  -5  18      225.05      248.72     16.40 o 
  -1  -5  18      243.09      243.33     12.05 o 
   0  -5  18       64.33       64.96      6.37 o 
   1  -5  18        0.21       11.80     14.41 o 
   2  -5  18       48.20       42.23     11.75 o 
   3  -5  18      154.39      155.82     25.25 o 
   4  -5  18       40.86       40.90     19.30 o 
   5  -5  18      221.93      212.82     73.90 o 
   6  -5  18      208.77      200.14     63.52 o 
   7  -5  18        9.46        7.79     19.57 o 
  -8  -4  18       16.72       27.25     13.17 o 
  -7  -4  18       48.43       42.13     12.43 o 
  -6  -4  18      205.39      199.07     16.84 o 
  -5  -4  18      192.98      150.82     18.95 o 
  -4  -4  18      126.50      114.73      5.77 o 
  -3  -4  18      148.37      114.92     12.08 o 
  -2  -4  18      145.66      147.73      7.57 o 
  -1  -4  18       26.79       23.50      5.26 o 
   0  -4  18      380.98      370.15     10.43 o 
   1  -4  18      683.89      656.43     27.48 o 
   2  -4  18      205.52      192.25     16.42 o 
   3  -4  18        2.17       -7.37     13.88 o 
   4  -4  18     1362.33     1326.97     60.73 o 
   5  -4  18        0.88        2.07     10.08 o 
   6  -4  18       59.18       64.98     30.03 o 
   7  -4  18       37.33       47.90     29.50 o 
  -8  -3  18       37.03       34.23     10.41 o 
  -7  -3  18        0.36        8.16      4.96 o 
  -6  -3  18       83.95       73.28     18.64 o 
  -5  -3  18        7.96        6.17      2.57 o 
  -4  -3  18      936.92      928.98     59.78 o 
  -3  -3  18     3028.27     3047.99     90.64 o 
  -2  -3  18       15.38       37.80      8.97 o 
  -1  -3  18        5.46        7.91      3.17 o 
   0  -3  18      867.08      785.54     17.34 o 
   1  -3  18      988.52     1108.49     35.48 o 
   2  -3  18      860.70      893.88     37.06 o 
   3  -3  18     1208.27     1227.14     74.28 o 
   4  -3  18       79.07       60.99     28.11 o 
   5  -3  18      584.53      659.04     36.39 o 
   6  -3  18       92.83       81.76     21.26 o 
   7  -3  18      169.87      160.59     64.68 o 
  -8  -2  18        0.11        2.36      9.37 o 
  -7  -2  18      188.03      201.13     15.38 o 
  -6  -2  18       69.14       49.97     11.01 o 
  -5  -2  18        0.57        1.34      5.08 o 
  -4  -2  18      246.24      248.11     18.32 o 
  -3  -2  18       50.62       63.34     13.10 o 
  -2  -2  18      156.87      126.96     20.71 o 
  -1  -2  18       98.67      112.48      5.57 o 
   0  -2  18      428.81      377.61      5.61 o 
   1  -2  18      844.25      848.01     39.52 o 
   2  -2  18      872.51      920.67     38.26 o 
   3  -2  18     3735.44     3931.05    173.01 o 
   4  -2  18      254.07      229.57     84.93 o 
   5  -2  18       67.55       44.25     30.97 o 
   6  -2  18       24.84       35.63     28.18 o 
   7  -2  18       12.15       15.65     20.51 o 
  -8  -1  18       85.66       92.82     23.24 o 
  -7  -1  18      492.16      446.58     30.27 o 
  -6  -1  18      152.58      134.18     22.38 o 
  -5  -1  18      537.61      540.86     38.50 o 
  -4  -1  18        0.45       21.89      7.61 o 
  -3  -1  18     1378.45     1407.27     36.98 o 
  -2  -1  18        0.02        4.20      3.21 o 
  -1  -1  18       58.98       63.27     10.17 o 
   0  -1  18       31.19       29.35      5.20 o 
   1  -1  18      528.37      526.37     14.67 o 
   2  -1  18        4.40       10.05      9.63 o 
   3  -1  18       31.58       39.62     29.09 o 
   4  -1  18     1278.82     1279.86     57.57 o 
   5  -1  18      193.16      190.55     65.81 o 
   6  -1  18       66.41       72.28     26.30 o 
   7  -1  18      120.06      159.01     53.47 o 
  -8   0  18       35.94       18.65     14.28 o 
  -7   0  18       24.24       19.41      9.94 o 
  -6   0  18       77.60       80.55     16.63 o 
  -5   0  18      174.24      190.01     23.62 o 
  -4   0  18      340.29      335.51     22.97 o 
  -3   0  18     2884.85     3001.52     77.89 o 
  -2   0  18       84.82      106.37     20.20 o 
  -1   0  18      371.57      367.06     11.45 o 
   0   0  18       85.19       71.04      8.43 o 
   1   0  18      531.32      534.25     15.76 o 
   2   0  18     1257.06     1267.60     26.97 o 
   3   0  18      182.39      163.26      7.72 o 
   4   0  18        8.10        6.20      9.56 o 
   5   0  18      106.27      138.21     52.83 o 
   6   0  18        0.01       -0.56     20.36 o 
   7   0  18        6.11       11.82     14.30 o 
  -8   1  18       32.88       32.24      8.51 o 
  -7   1  18      207.50      244.48     18.55 o 
  -6   1  18        1.67        4.88      9.87 o 
  -5   1  18       24.28       22.08      6.46 o 
  -4   1  18      268.30      274.46     20.04 o 
  -3   1  18       10.49       13.40      4.64 o 
  -2   1  18        0.29        5.22      4.38 o 
  -1   1  18      796.78      807.86     42.51 o 
   0   1  18     1003.87     1034.43     25.42 o 
   1   1  18     2074.23     2236.94     52.14 o 
   2   1  18        3.50        2.25      4.85 o 
   3   1  18      356.30      397.48     17.50 o 
   4   1  18       88.21       66.84     15.84 o 
   5   1  18       80.72      120.48     37.74 o 
   6   1  18       11.40       18.14     16.41 o 
   7   1  18        2.28       -9.82     14.30 o 
  -8   2  18       19.80        4.40      9.29 o 
  -7   2  18       37.44       35.10      9.97 o 
  -6   2  18       58.24       69.57     12.92 o 
  -5   2  18     1481.51     1617.80     42.44 o 
  -4   2  18       69.18       94.20     13.65 o 
  -3   2  18       43.30       50.79     11.01 o 
  -2   2  18        1.89        9.56      5.06 o 
  -1   2  18      408.52      411.71     24.52 o 
   0   2  18     1975.68     2103.11     49.06 o 
   1   2  18      455.97      498.42     22.75 o 
   2   2  18      381.26      442.75     14.31 o 
   3   2  18      181.93      141.75     21.86 o 
   4   2  18      337.10      328.14     22.46 o 
   5   2  18        1.59        2.02      4.03 o 
   6   2  18      114.12       91.06     45.23 o 
  -8   3  18        8.69       11.58      6.81 o 
  -7   3  18        0.00       11.00      5.85 o 
  -6   3  18        8.59       22.48     12.27 o 
  -5   3  18     2734.70     2942.78     47.22 o 
  -4   3  18      192.91      193.21     24.33 o 
  -3   3  18      221.35      241.70     16.51 o 
  -2   3  18      199.47      186.65     32.31 o 
  -1   3  18       54.83       94.18     13.66 o 
   0   3  18      844.03      919.80     31.72 o 
   1   3  18       41.74       18.95     11.18 o 
   2   3  18        0.07       -1.17      3.99 o 
   3   3  18      202.40      201.54     21.88 o 
   4   3  18        8.99        4.50      6.45 o 
   5   3  18       12.05       14.45      6.86 o 
   6   3  18        6.47       14.34     12.30 o 
  -8   4  18       30.35       18.38      6.92 o 
  -7   4  18       94.65       89.11     25.62 o 
  -6   4  18       23.87       32.57     12.58 o 
  -5   4  18       14.07       19.94     10.89 o 
  -4   4  18      143.88      129.18     28.85 o 
  -3   4  18      123.18      123.74     24.48 o 
  -2   4  18     1638.39     1777.95     54.75 o 
  -1   4  18     1260.67     1289.82     44.88 o 
   0   4  18        6.76        4.20      3.72 o 
   1   4  18      597.79      644.52     23.53 o 
   2   4  18        6.85       -7.81     20.83 o 
   3   4  18       69.82       47.34     25.74 o 
   4   4  18      118.63      100.66     24.37 o 
   5   4  18      123.36      129.02     13.06 o 
   6   4  18       11.18       13.43     14.04 o 
  -7   5  18       31.09       34.24      9.48 o 
  -6   5  18       82.07       79.87     16.24 o 
  -5   5  18      406.26      404.18     16.64 o 
  -4   5  18      315.18      300.89     16.82 o 
  -3   5  18       59.45       59.75     12.24 o 
  -2   5  18       62.78       50.72     12.34 o 
  -1   5  18       24.99       15.59      6.24 o 
   0   5  18        6.23       11.92      6.89 o 
   1   5  18      149.06      148.67     60.99 o 
   2   5  18      167.95      150.55     21.94 o 
   3   5  18       96.14       77.76     23.71 o 
   4   5  18      267.08      241.37     32.47 o 
   5   5  18       67.04       79.54     22.03 o 
  -7   6  18      139.67      120.59     25.36 o 
  -6   6  18       74.65       58.67     14.71 o 
  -5   6  18       33.23       26.71      8.08 o 
  -4   6  18       53.43       43.49     14.02 o 
  -3   6  18       25.50       40.48      9.40 o 
  -2   6  18      593.84      707.93     34.23 o 
  -1   6  18      105.29      100.05     26.13 o 
   0   6  18       32.36       28.03      8.37 o 
   1   6  18      101.20      124.25     28.72 o 
   2   6  18       73.94       81.02     24.31 o 
   3   6  18      172.96      199.37     16.89 o 
   4   6  18       19.93       38.80     12.88 o 
  -6   7  18       21.00       13.47      5.73 o 
  -5   7  18       31.33       26.32     10.88 o 
  -4   7  18      206.00      265.75     24.90 o 
  -3   7  18        4.92        0.42      7.75 o 
  -2   7  18      174.75      182.40     18.50 o 
  -1   7  18      380.37      373.59     33.14 o 
   0   7  18      372.60      392.03     59.28 o 
   1   7  18        0.01        2.17     11.08 o 
   2   7  18       64.26       55.45     17.04 o 
   3   7  18      209.79      260.46     15.92 o 
   4   7  18       30.84       27.80      6.49 o 
  -6   8  18       16.94       16.58      7.83 o 
  -5   8  18        5.66        7.23      8.21 o 
  -4   8  18       43.05       39.44     12.71 o 
  -3   8  18       10.49       12.55      9.68 o 
  -2   8  18      569.22      548.57     33.83 o 
  -1   8  18      593.42      575.99     25.49 o 
   0   8  18        5.45        7.93      5.97 o 
   1   8  18       48.99       34.27     13.70 o 
   2   8  18        0.28        2.47      6.03 o 
   3   8  18      138.53      101.38     43.87 o 
  -5   9  18       15.85       16.19     12.17 o 
  -4   9  18       54.03       42.87     22.99 o 
  -3   9  18        5.46       15.14     12.33 o 
  -2   9  18      481.13      606.82     27.86 o 
  -1   9  18        4.51        1.69      5.66 o 
   0   9  18       24.63       28.47     12.39 o 
   1   9  18        1.01        4.13     10.73 o 
   2   9  18       38.03       26.30     14.88 o 
  -3  10  18        0.02        3.01     10.38 o 
  -2  10  18       16.78       13.42     10.22 o 
  -1  10  18        8.49        7.88      9.09 o 
  -1 -12  19      144.58      143.21     76.42 o 
   0 -12  19        1.97       12.83     13.85 o 
   1 -12  19      319.69      372.44     37.78 o 
  -3 -11  19        1.56        4.97      4.65 o 
  -2 -11  19      104.24       86.02     24.97 o 
  -1 -11  19       70.34       34.20     23.89 o 
   0 -11  19      298.49      312.12     27.36 o 
   1 -11  19        8.13       11.29     14.00 o 
   2 -11  19      352.24      381.62     22.35 o 
   3 -11  19       11.50       24.57     21.33 o 
   4 -11  19       48.17       39.17     35.63 o 
  -4 -10  19       75.10      104.48     24.50 o 
  -3 -10  19        4.78        4.66      9.71 o 
  -2 -10  19        7.91        9.32      3.78 o 
  -1 -10  19      182.28      158.80     33.09 o 
   0 -10  19       59.94       28.67     17.31 o 
   1 -10  19      266.09      298.35     16.10 o 
   2 -10  19      150.50      102.72     43.61 o 
   3 -10  19       19.43       16.48     11.55 o 
   4 -10  19       37.30       26.15     24.38 o 
   5 -10  19       65.80       62.80     27.62 o 
  -5  -9  19      183.93      192.94     20.15 o 
  -4  -9  19      197.79      223.81     25.98 o 
  -3  -9  19      355.16      317.94     16.67 o 
  -2  -9  19      409.80      399.08     32.32 o 
  -1  -9  19      531.83      665.62     35.54 o 
   0  -9  19        1.63        4.68      7.19 o 
   1  -9  19      318.97      345.34     29.28 o 
   2  -9  19      107.71       48.95     16.47 o 
   3  -9  19       18.09       31.72     23.71 o 
   4  -9  19        3.86        6.70     13.43 o 
   5  -9  19       75.48       72.13     51.06 o 
  -6  -8  19       69.77       58.31     14.22 o 
  -5  -8  19        1.29        7.77      7.26 o 
  -4  -8  19       34.22       20.98     13.75 o 
  -3  -8  19       46.58       35.01     12.20 o 
  -2  -8  19      512.56      494.43     20.21 o 
  -1  -8  19      127.85      107.73      7.52 o 
   0  -8  19       75.05       81.16      6.12 o 
   1  -8  19     1420.51     1497.17     39.75 o 
   2  -8  19      180.89      146.82     44.37 o 
   3  -8  19      119.09      118.04     43.08 o 
   4  -8  19      102.55      104.72     46.58 o 
   5  -8  19       45.93       57.57     19.19 o 
   6  -8  19       72.57       41.43     40.75 o 
  -6  -7  19       95.20       91.97     21.78 o 
  -5  -7  19       26.39       24.18      6.08 o 
  -4  -7  19        0.33        6.91      6.92 o 
  -3  -7  19      269.22      241.96     21.75 o 
  -2  -7  19        2.74        5.41      3.93 o 
  -1  -7  19      256.91      262.33     11.39 o 
   0  -7  19       40.98       28.67      9.27 o 
   1  -7  19        0.04        0.95      6.93 o 
   2  -7  19        4.30       10.89     10.79 o 
   3  -7  19       30.91        5.83      9.11 o 
   4  -7  19        0.63       -4.29     15.13 o 
   5  -7  19      535.68      464.70     28.07 o 
   6  -7  19      318.12      328.68     25.51 o 
  -7  -6  19       22.30       21.49     11.97 o 
  -6  -6  19       86.82       83.63     19.75 o 
  -5  -6  19       36.61       37.24      7.44 o 
  -4  -6  19      254.30      286.84     25.25 o 
  -3  -6  19     2907.58     3076.37    146.18 o 
  -2  -6  19        2.79        1.43      3.64 o 
  -1  -6  19       60.06       53.91     10.48 o 
   0  -6  19       68.66       67.00      8.95 o 
   1  -6  19      415.19      455.13     31.57 o 
   2  -6  19      101.78       85.79     21.68 o 
   3  -6  19       57.22       51.70     22.80 o 
   4  -6  19       77.77       44.55     18.02 o 
   5  -6  19      325.92      397.68     79.69 o 
   6  -6  19       11.41       20.81     17.91 o 
  -7  -5  19      110.32       88.68     21.71 o 
  -6  -5  19      158.99      143.26     31.55 o 
  -5  -5  19        4.77        1.26      6.10 o 
  -4  -5  19      152.75      157.50      9.84 o 
  -3  -5  19      133.02      113.37      6.10 o 
  -2  -5  19      207.54      220.60     13.69 o 
  -1  -5  19      111.74      113.13      8.44 o 
   0  -5  19        1.57        2.94      3.37 o 
   1  -5  19      112.07      132.92     40.63 o 
   2  -5  19      136.05      121.10     23.78 o 
   3  -5  19        3.67        5.76      9.56 o 
   4  -5  19        5.72       14.79     18.02 o 
   5  -5  19      227.03      242.73     76.23 o 
   6  -5  19      180.46      155.89     72.28 o 
   7  -5  19       53.76       20.47     16.93 o 
  -7  -4  19       27.75       43.62     11.93 o 
  -6  -4  19        0.13       18.65     18.14 o 
  -5  -4  19       33.59       27.07     12.87 o 
  -4  -4  19      333.10      369.98     10.87 o 
  -3  -4  19     1978.43     1973.99     58.13 o 
  -2  -4  19     1280.17     1267.35     62.52 o 
  -1  -4  19      237.83      264.26      8.35 o 
   0  -4  19       23.62       22.64      4.19 o 
   1  -4  19      131.77      174.29     46.47 o 
   2  -4  19      192.00      226.44     19.14 o 
   3  -4  19       49.03       44.70     29.88 o 
   4  -4  19       20.23       -0.79     17.84 o 
   5  -4  19       94.31       68.07     23.59 o 
   6  -4  19       20.80       24.23     20.92 o 
   7  -4  19       55.41       45.57     21.52 o 
  -8  -3  19       25.84       20.10     17.91 o 
  -7  -3  19       50.80       45.09     16.54 o 
  -6  -3  19       62.37       80.81     26.25 o 
  -5  -3  19      505.19      506.09     32.59 o 
  -4  -3  19        0.57       -0.34      4.07 o 
  -3  -3  19      125.80      126.84      8.67 o 
  -2  -3  19      836.16      818.66     27.18 o 
  -1  -3  19     1797.86     1845.87     36.36 o 
   0  -3  19       42.10       26.96      5.30 o 
   1  -3  19       35.40       21.05      7.75 o 
   2  -3  19     1371.83     1428.01     49.05 o 
   3  -3  19       22.34      -17.27     18.59 o 
   4  -3  19      532.33      603.47     27.62 o 
   5  -3  19      191.63      177.79     77.47 o 
   6  -3  19        4.48       10.23     20.77 o 
   7  -3  19       34.96       29.24     15.50 o 
  -8  -2  19        4.13        2.80      5.67 o 
  -7  -2  19        9.86        6.66      4.87 o 
  -6  -2  19      215.69      214.50     37.88 o 
  -5  -2  19       21.61       21.11      8.64 o 
  -4  -2  19     1129.46     1163.08     35.42 o 
  -3  -2  19      597.81      589.84     28.14 o 
  -2  -2  19      862.19      888.08     35.14 o 
  -1  -2  19     1415.55     1470.63     41.44 o 
   0  -2  19      346.57      314.20      7.57 o 
   1  -2  19        6.32       11.80      8.20 o 
   2  -2  19       49.55       29.04     12.93 o 
   3  -2  19      319.16       37.85     24.83 o 
   4  -2  19      286.24      291.31     21.94 o 
   5  -2  19      448.39      433.02     27.17 o 
   6  -2  19       13.98       11.59     12.98 o 
   7  -2  19       84.79       63.21     33.94 o 
  -8  -1  19      124.21      100.53     35.00 o 
  -7  -1  19      212.04      220.80     52.68 o 
  -6  -1  19        5.64        1.05      5.58 o 
  -5  -1  19       99.70      121.60     19.26 o 
  -4  -1  19      999.68     1011.06     34.40 o 
  -3  -1  19      688.54      761.10     28.13 o 
  -2  -1  19     1532.13     1628.79     36.81 o 
  -1  -1  19       46.62       53.27      6.40 o 
   0  -1  19      401.56      389.97     17.52 o 
   1  -1  19      440.23      445.89      5.40 o 
   2  -1  19      541.79      565.49     40.20 o 
   3  -1  19      251.77      265.69     27.28 o 
   4  -1  19      283.45      220.80     88.65 o 
   5  -1  19       74.83       58.89     19.79 o 
   6  -1  19      100.81      114.80     50.23 o 
   7  -1  19        2.48       -0.30     20.43 o 
  -8   0  19       15.60       24.08     13.01 o 
  -7   0  19        0.01        5.32      4.49 o 
  -6   0  19      217.82      230.25     14.42 o 
  -5   0  19      804.56      773.78     25.21 o 
  -4   0  19      716.82      833.55     30.91 o 
  -3   0  19      271.17      283.33     11.46 o 
  -2   0  19       27.29       39.06      7.37 o 
  -1   0  19      920.67     1043.65     22.87 o 
   0   0  19      834.94      884.93     37.63 o 
   1   0  19       13.16        7.87      2.21 o 
   2   0  19       43.60       13.55      6.76 o 
   3   0  19      227.24      251.84      6.19 o 
   4   0  19      221.55      212.71     79.06 o 
   5   0  19       58.77       35.26     16.78 o 
   6   0  19      358.28      400.28     28.03 o 
  -8   1  19        0.78        5.85      6.78 o 
  -7   1  19       21.76       20.78      9.47 o 
  -6   1  19       58.92       66.59     11.21 o 
  -5   1  19       18.23        9.36      6.49 o 
  -4   1  19       87.93      110.94     23.13 o 
  -3   1  19     1028.30      986.15     25.27 o 
  -2   1  19       37.61       29.91      7.71 o 
  -1   1  19      160.15      175.96     15.22 o 
   0   1  19       53.00       53.56      9.23 o 
   1   1  19      186.40      200.70      9.24 o 
   2   1  19      275.66      255.60     28.53 o 
   3   1  19     1007.35     1232.15     62.14 o 
   4   1  19      281.25      268.58     95.16 o 
   5   1  19       28.40       28.15     15.77 o 
   6   1  19      170.89      160.41     82.22 o 
  -8   2  19        4.46       14.84      6.74 o 
  -7   2  19       50.24       44.37      9.20 o 
  -6   2  19      316.55      358.57     25.97 o 
  -5   2  19       35.69       31.34      7.52 o 
  -4   2  19      551.90      559.80     51.76 o 
  -3   2  19      124.08      123.12     19.80 o 
  -2   2  19       31.93       30.66      7.90 o 
  -1   2  19     1947.97     2141.87     58.09 o 
   0   2  19      355.62      385.74     16.34 o 
   1   2  19       46.27       40.43     11.73 o 
   2   2  19        7.90       12.68      6.99 o 
   3   2  19      611.02      592.53     18.25 o 
   4   2  19      982.10     1007.97     47.30 o 
   5   2  19        3.27       10.72      8.62 o 
   6   2  19      248.24      249.21     84.13 o 
  -8   3  19        0.47        8.90      5.90 o 
  -7   3  19      431.14      439.39     37.95 o 
  -6   3  19      418.34      387.94     16.95 o 
  -5   3  19      610.16      613.62     23.48 o 
  -4   3  19       31.77       26.30      7.88 o 
  -3   3  19      333.68      320.24     23.38 o 
  -2   3  19       48.68       48.49      8.94 o 
  -1   3  19        2.98        5.49      4.59 o 
   0   3  19      244.07      271.94     14.39 o 
   1   3  19      500.58      499.24     65.90 o 
   2   3  19       87.76      114.92     29.32 o 
   3   3  19       22.20       28.11      9.98 o 
   4   3  19       65.90       73.43     17.53 o 
   5   3  19        0.03        5.23      6.85 o 
   6   3  19        1.14       -8.20     14.00 o 
  -7   4  19       86.49       59.35     18.29 o 
  -6   4  19      176.13      154.55     30.64 o 
  -5   4  19      471.21      493.46     22.48 o 
  -4   4  19      204.09      204.29     18.20 o 
  -3   4  19      241.15      202.38     35.19 o 
  -2   4  19      718.64      731.06     32.88 o 
  -1   4  19       74.33       79.63     15.04 o 
   0   4  19      126.09      137.26     14.06 o 
   1   4  19       58.25       35.19     16.74 o 
   2   4  19      326.73      422.57     19.10 o 
   3   4  19       68.26       64.23     17.13 o 
   4   4  19        1.74        5.97      4.68 o 
   5   4  19       91.27       91.47     51.10 o 
  -7   5  19       77.48       95.06     26.38 o 
  -6   5  19      665.36      665.12     19.72 o 
  -5   5  19        2.20       19.19      8.76 o 
  -4   5  19       10.18        7.45      7.51 o 
  -3   5  19      553.63      576.94     22.36 o 
  -2   5  19      116.20      117.84     21.91 o 
  -1   5  19      523.20      559.33     39.12 o 
   0   5  19       91.95       76.98     15.40 o 
   1   5  19      232.71      257.84     32.02 o 
   2   5  19        6.83        8.94      5.59 o 
   3   5  19      334.15      358.54     19.13 o 
   4   5  19      163.87      166.96     38.31 o 
   5   5  19       13.81       10.65     13.21 o 
  -7   6  19       11.15        9.07      7.03 o 
  -6   6  19        4.37       11.08      6.95 o 
  -5   6  19        1.87        5.95      7.51 o 
  -4   6  19        2.42       11.63      5.85 o 
  -3   6  19      105.54       70.56     17.30 o 
  -2   6  19        6.92        6.07      6.43 o 
  -1   6  19       34.06       17.82      8.85 o 
   0   6  19      371.45      477.10     23.92 o 
   1   6  19        3.04        3.05      6.01 o 
   2   6  19      209.08      192.83     17.21 o 
   3   6  19       35.88       32.60     12.52 o 
   4   6  19       30.22       29.37     10.41 o 
  -6   7  19       31.94       36.33     12.96 o 
  -5   7  19      143.29      143.20     32.78 o 
  -4   7  19       15.73       28.68     10.25 o 
  -3   7  19       11.44       15.47      6.85 o 
  -2   7  19      130.01      140.57     14.72 o 
  -1   7  19        0.61        5.33      7.00 o 
   0   7  19       29.63       32.66      9.42 o 
   1   7  19       94.51       56.93     16.32 o 
   2   7  19       32.11       29.40     12.83 o 
   3   7  19        2.85        0.59      7.16 o 
  -5   8  19      123.50      128.35     32.26 o 
  -4   8  19        2.93        9.27     12.57 o 
  -3   8  19      466.41      456.96     34.11 o 
  -2   8  19       17.80       15.52     10.14 o 
  -1   8  19        1.57       10.56      9.39 o 
   0   8  19        1.46       13.99      6.79 o 
   1   8  19      158.33      142.33     45.24 o 
   2   8  19        2.98       10.02      8.81 o 
  -4   9  19       60.46       45.16     22.57 o 
  -3   9  19      228.98      226.89     24.97 o 
  -2   9  19      138.17      128.22     38.14 o 
  -1   9  19       24.23       17.02      7.43 o 
   0   9  19        1.89       -1.06      8.88 o 
   1   9  19      128.65       90.97     39.24 o 
   0 -12  20        2.77        6.06     13.32 o
[truncated: 61,402 more chars]
